# Supplementary material for: Metabolic compensation activates pro-survival mTORC1 signaling upon 3-phosphoglycerate dehydrogenase inhibition in osteosarcoma
Source: Cell Rep. Author manuscript; Available in PMC 2021 Oct 28. (PMC8552368; doi:10.1016/j.celrep.2020.108678)
Supplement: 2 [file NIHMS1748607-supplement-2.xlsx]

## Sheet: Sheet1
Putative Metabolites
ID	HMT DB †				m/z	MT/RT
	Compound name	Pathway Label	KEGG ID	HMDB ID			MEM + DMSO			MEM + NCT-503			MEM + DMSO		MEM + NCT-503		DMSO vs. NCT-503			NCT-503 vs. DMSO
							A1	A2	A3	B1	B2	B3	Mean	S.D.	Mean	S.D.	Ratio ¶	p-value ||		Ratio ¶	p-value ||
C_0010	1-Aminocyclopropane-1-carboxylic acid Homoserinelactone	1-Aminocyclopropane-1-carboxylic acid Homoserinelactone	C01234 No ID	No ID No ID	102.055	7.7053	0.00253905	0.00205959	0.00218369	0.0133426	0.0125716	0.0101562	0.00226077	0.000248855	0.0120234	0.00166242	0.188031	0.0083945	**	5.31828	0.0083945	**
C_0078	1-Methylhistidine 3-Methylhistidine	1-Methylhistidine 3-Methylhistidine	No ID C01152	HMDB00001 HMDB00479	170.092	8.1784	0.0172369	0.0181981	0.0177583	0.0150304	0.0114168	0.0128025	0.0177311	0.000481205	0.0130832	0.00182309	1.35525	0.040127	*	0.737869	0.040127	*
C_0051	1-Methylnicotinamide	1-Methylnicotinamide	C02918	HMDB00699	137.071	8.02197	0.059965	0.0602568	0.0567533	0.149171	0.105339	0.103288	0.0589917	0.00194399	0.119266	0.0259189	0.494623	0.055713		2.02174	0.055713
C_0031	1-Phenylethylamine	1-Phenylethylamine	C02455	HMDB02017	122.096	8.59995	N.D.	0.00500883	0.00291607	0.0108467	0.00626884	0.0127759	0.00396245	0.00147981	0.00996383	0.00334218	0.397683	0.075725		2.51457	0.075725
C_0055	1H-Imidazole-4-propionic acid	1H-Imidazole-4-propionic acid	No ID	No ID	141.065	8.89408	0.00099413	0.00126952	0.00091043	N.D.	N.D.	N.D.	0.00105803	0.000187877	N.A.	N.A.	1<	N.A.		<1	N.A.
C_0030	2-Amino-2-(hydroxymethyl)-1,3-propanediol	2-Amino-2-(hydroxymethyl)-1,3-propanediol	C07182	No ID	122.081	9.14203	N.D.	N.D.	N.D.	N.D.	0.00386273	0.0545617	N.A.	N.A.	0.0292122	0.0358496	<1	N.A.		1<	N.A.
C_0013	2-Aminoisobutyric acid 2-Aminobutyric acid	2-Aminoisobutyric acid 2-Aminobutyric acid	C03665 C02261,C02356	HMDB01906 HMDB00452	104.071	10.6781	0.0376158	0.0409446	0.0392897	0.0154651	0.0191672	0.00956867	0.0392834	0.00166445	0.0147337	0.00484089	2.66623	0.0073142	**	0.375061	0.0073142	**
A_0057	2-Deoxyglucose 6-phosphate	2-Deoxyglucose 6-phosphate	C06369	No ID	243.029	10.3298	0.00182519	0.00219812	0.00172911	N.D.	N.D.	N.D.	0.00191747	0.000247751	N.A.	N.A.	1<	N.A.		<1	N.A.
A_0024	2-Hydroxyglutaric acid	2-Hydroxyglutaric acid	C02630,C01087,C03196	HMDB00606,HMDB00694	147.03	17.0579	0.00203086	0.00263547	0.00245724	N.D.	N.D.	N.D.	0.00237453	0.000310676	N.A.	N.A.	1<	N.A.		<1	N.A.
A_0006	2-Hydroxyisobutyric acid	2-Hydroxyisobutyric acid	No ID	HMDB00729	103.041	9.92033	0.00376212	0.0023458	0.00317495	0.0110618	0.00559331	0.00674274	0.00309429	0.000711597	0.00779929	0.00288328	0.39674	0.098093		2.52054	0.098093
A_0013	2-Hydroxyvaleric acid	2-Hydroxyvaleric acid	No ID	HMDB01863	117.056	9.17603	0.00289568	0.00256353	0.00366849	0.00975658	0.0051039	0.00541699	0.00304256	0.000566935	0.00675916	0.00260056	0.45014	0.12586		2.22153	0.12586
A_0023	2-Oxoglutaric acid	2-OG	C00026	HMDB00208	145.014	21.4469	0.0128929	0.0183745	0.0179931	N.D.	N.D.	N.D.	0.0164202	0.00306065	N.A.	N.A.	1<	N.A.		<1	N.A.
A_0011	2-Oxoisovaleric acid	2-KIV	C00141	HMDB00019	115.04	10.2332	0.00457835	0.00541483	0.00469379	N.D.	N.D.	N.D.	0.00489566	0.00045331	N.A.	N.A.	1<	N.A.		<1	N.A.
A_0070	3'-CMP 2'-CMP	3'-CMP 2'-CMP	C05822 C03104	No ID HMDB11692	322.047	9.80439	N.D.	N.D.	N.D.	N.D.	N.D.	N.D.	N.A.	N.A.	N.A.	N.A.	N.A.	N.A.		N.A.	N.A.
C_0040	3-Guanidinopropionic acid	3-Guanidinopropionic acid	C03065	No ID	132.077	8.77557	0.00206268	0.00243233	0.00250734	N.D.	0.00208131	0.0023595	0.00233412	0.000238045	0.00222041	0.000196709	1.05121	0.60668		0.951282	0.60668
A_0008	3-Hydroxybutyric acid	3-HBA	C01089,C03197	HMDB00011,HMDB00357,HMDB00442	103.041	9.58522	0.00278879	0.00275854	0.00267273	N.D.	N.D.	N.D.	0.00274002	6.02061e-05	N.A.	N.A.	1<	N.A.		<1	N.A.
A_0025	3-Phenylpropionic acid	3-Phenylpropionic acid	C05629	HMDB00764	149.059	8.86995	N.D.	0.000948543	0.000992281	0.0021917	0.00124684	N.D.	0.000970412	3.09281e-05	0.00171927	0.000668111	0.564433	0.35784		1.77169	0.35784
A_0040	3-Phosphoglyceric acid	3-PG	C00197	HMDB00807	184.986	19.8446	0.00140087	0.00210724	0.00193417	N.D.	N.D.	N.D.	0.00181409	0.000368173	N.A.	N.A.	1<	N.A.		<1	N.A.
C_0057	4-Guanidinobutyric acid	4-GBA	C01035	HMDB03464	146.093	9.09671	0.0015887	0.00156686	0.00154864	0.00324682	0.00240711	0.00304897	0.00156807	2.00558e-05	0.00290097	0.000438988	0.540532	0.034072	*	1.85003	0.034072	*
A_0016	4-Methyl-2-oxovaleric acid 3-Methyl-2-oxovaleric acid	2-Oxoleucine 2K3MVA	C00233 C00671,C03465	HMDB00695 HMDB00491	129.056	9.61194	0.0219848	0.0258227	0.0268594	0.0102895	0.00945037	0.00865537	0.024889	0.00256792	0.0094651	0.000817188	2.62955	0.0052802	**	0.380293	0.0052802	**
C_0114	5'-Deoxy-5'-methylthioadenosine	MTA	C00170	HMDB01173	298.097	11.2062	0.00647339	0.00548448	0.00668558	0.0351544	0.0239625	0.0225178	0.00621448	0.000641041	0.0272116	0.00691657	0.228377	0.033368	*	4.37873	0.033368	*
A_0075	5-Aminoimidazole-4-carboxamide ribotide	AICAR	C04677	HMDB01517	337.057	9.49655	N.D.	N.D.	N.D.	N.D.	N.D.	N.D.	N.A.	N.A.	N.A.	N.A.	N.A.	N.A.		N.A.	N.A.
C_0023	5-Aminovaleric acid	5-Aminovaleric acid	C00431	HMDB03355	118.086	8.82928	0.00611083	N.D.	0.00738789	N.D.	N.D.	N.D.	0.00674936	0.000903017	N.A.	N.A.	1<	N.A.		<1	N.A.
C_0073	5-Hydroxylysine	5-Hydroxylysine	C16741	HMDB00450	163.107	7.79738	0.000536862	0.000538727	0.000382214	N.D.	N.D.	N.D.	0.000485934	8.9829e-05	N.A.	N.A.	1<	N.A.		<1	N.A.
A_0017	5-Oxohexanoic acid	5-Oxohexanoic acid	C02129	No ID	129.056	9.14372	0.00614117	0.0043224	0.00507089	0.0158476	0.0102039	0.00911136	0.00517815	0.000914119	0.011721	0.00361531	0.441785	0.08049		2.26354	0.08049
A_0014	5-Oxoproline	Oxoproline	C01879	HMDB00267	128.036	9.54085	0.0414724	0.0506287	0.0481352	0.0374709	0.0267469	0.0324597	0.0467454	0.00473373	0.0322259	0.00536582	1.45056	0.025197	*	0.689391	0.025197	*
A_0063	6-Phosphogluconic acid	6-PG	C00345	HMDB01316	275.018	14.7867	N.D.	N.D.	N.D.	N.D.	N.D.	N.D.	N.A.	N.A.	N.A.	N.A.	N.A.	N.A.		N.A.	N.A.
A_0089	Acetyl CoA_divalent	AcCoA	C00024	HMDB01206	403.557	10.3238	0.000830808	0.000827371	0.000623869	0.002518	0.00189163	0.00168463	0.000760683	0.000118497	0.00203142	0.000433916	0.374458	0.029588	*	2.67052	0.029588	*
C_0049	Adenine	Adenine	C00147	HMDB00034	136.062	8.33097	0.000585414	N.D.	0.000790147	0.00191572	0.000954474	N.D.	0.000687781	0.000144768	0.0014351	0.000679701	0.479258	0.35539		2.08656	0.35539
C_0108	Adenosine	Adenosine	C00212	HMDB00050	268.104	10.9441	0.00251199	N.D.	0.00254533	0.00144953	0.00084189	0.0009455	0.00252866	2.35727e-05	0.00107897	0.000325066	2.34358	0.015762	*	0.426698	0.015762	*
A_0091	ADP	ADP	C00008	HMDB01341	426.024	10.9539	0.0656273	0.0784394	0.0770938	0.0323425	0.021678	0.0218369	0.0737202	0.00704083	0.0252858	0.00611179	2.91548	0.00092418	***	0.342997	0.00092418	***
A_0106	ADP-glucose GDP-fucose	ADP-Glc GDP-fucose	C00498 C00325	HMDB06557 HMDB01095	588.077	8.36781	0.000884251	0.00109243	0.00134679	N.D.	N.D.	0.000920425	0.00110783	0.000231654	0.000920425	N.A.	1.2036	N.A.		0.830839	N.A.
A_0102	ADP-ribose	ADP-Rib	C00301	HMDB01178	558.066	8.55374	N.D.	0.000694841	0.00061518	N.D.	N.D.	N.D.	0.00065501	5.63288e-05	N.A.	N.A.	1<	N.A.		<1	N.A.
C_0007	Ala	Ala	C00041,C00133,C01401	HMDB00161,HMDB01310	90.0553	9.95362	1.55256	1.63398	1.51077	0.826603	0.572762	0.521894	1.56577	0.0626589	0.64042	0.163233	2.44491	0.0049218	**	0.409012	0.0049218	**
A_0078	AMP	AMP	C00020	HMDB00045	346.057	9.33307	0.00480508	0.00478626	0.00544278	0.00397551	0.00263352	0.00285838	0.00501137	0.000373726	0.0031558	0.000718733	1.58799	0.028477	*	0.629728	0.028477	*
C_0080	Arg	Arg	C00062,C00792	HMDB00517,HMDB03416	175.119	7.74972	0.296345	0.303278	0.280607	0.452055	0.321835	0.338389	0.29341	0.0116169	0.37076	0.0708888	0.791375	0.19668		1.26362	0.19668
C_0113	Argininosuccinic acid	ArgSuccinate	C03406	HMDB00052	291.13	10.4116	0.00510118	0.00639975	0.00600148	0.00227847	0.00162201	0.00196749	0.00583414	0.000665259	0.00195599	0.000328384	2.9827	0.0031658	**	0.335266	0.0031658	**
C_0044	Asn	Asn	C00152,C01905,C16438	HMDB00168	133.061	11.6492	0.146568	0.151221	0.132538	0.0897839	0.0646711	0.0555433	0.143442	0.00972611	0.0699994	0.0177312	2.04919	0.0073304	**	0.487997	0.0073304	**
C_0048	Asp	Asp	C00049,C00402,C16433	HMDB00191,HMDB06483	134.045	12.9297	0.289863	0.306472	0.296368	0.222991	0.151739	0.129172	0.297567	0.00836925	0.167967	0.0489692	1.77158	0.041035	*	0.564468	0.041035	*
A_0100	ATP	ATP	C00002	HMDB00538	505.99	11.8956	0.344235	0.385682	0.388655	0.168135	0.123461	0.107263	0.372857	0.0248323	0.132953	0.0315266	2.80443	0.00064383	***	0.356579	0.00064383	***
C_0025	Betaine	Betaine	C00719	HMDB00043	118.086	12.5997	0.156025	0.166263	0.166607	0.103474	0.0762593	0.0886262	0.162965	0.00601244	0.0894532	0.0136263	1.82179	0.0046479	**	0.54891	0.0046479	**
C_0098	Butyrylcarnitine	Butyrylcarnitine	C02862	HMDB02013	232.154	10.6246	0.0137355	0.0131267	0.0142211	0.00468586	0.00321512	N.D.	0.0136944	0.000548329	0.00395049	0.00103997	3.46652	0.022583	*	0.288474	0.022583	*
A_0073	cAMP	cAMP	C00575	HMDB00058	328.046	7.57672	0.000861578	0.000732707	0.000443138	N.D.	0.00105652	N.D.	0.000679141	0.000214301	0.00105652	N.A.	0.642812	N.A.		1.55566	N.A.
C_0072	Carnitine	Carnitine	C00318,C00487,C15025	HMDB00062	162.112	9.37252	0.0224726	0.027191	0.0247244	0.00900297	0.0083382	0.00726972	0.024796	0.00236002	0.00820363	0.000874424	3.02257	0.0030057	**	0.330845	0.0030057	**
C_0097	Carnosine	Carnosine	C00386	HMDB00033	227.113	7.35934	0.000848871	N.D.	0.000771946	N.D.	N.D.	N.D.	0.000810409	5.43938e-05	N.A.	N.A.	1<	N.A.		<1	N.A.
A_0087	CDP	CDP	C00112	HMDB01546	402.012	11.5487	0.00629179	0.00876408	0.00691817	N.D.	N.D.	N.D.	0.00732468	0.0012853	N.A.	N.A.	1<	N.A.		<1	N.A.
A_0098	CDP-choline	CDP-choline	C00307	HMDB01413	487.102	6.88906	N.D.	N.D.	N.D.	0.0312276	0.0248553	0.0251048	N.A.	N.A.	0.0270626	0.00360917	<1	N.A.		1<	N.A.
C_0015	Choline	Choline	C00114	HMDB00097	104.107	7.47378	0.00393394	0.00812073	0.00331055	0.119536	0.0935912	0.0810282	0.00512174	0.00261584	0.0980518	0.0196375	0.052235	0.01336	*	19.1442	0.01336	*
A_0035	cis-Aconitic acid	cis-Aconitic acid	C00417	HMDB00072	173.009	27.5306	N.D.	N.D.	0.0054897	N.D.	N.D.	N.D.	0.0054897	N.A.	N.A.	N.A.	1<	N.A.		<1	N.A.
A_0015	Citraconic acid	Citraconic acid	C02226	HMDB00634	129.02	17.1617	0.0042253	0.0055644	0.00388224	0.0187844	0.0131754	0.0154741	0.00455731	0.000888875	0.0158113	0.00281968	0.288231	0.013794	*	3.46943	0.013794	*
A_0044	Citric acid	Citric acid	C00158	HMDB00094	191.021	26.3286	0.120901	0.141549	0.136125	0.0364431	0.029866	0.0218158	0.132858	0.0107044	0.0293749	0.007326	4.52285	0.00033313	***	0.2211	0.00033313	***
C_0082	Citrulline	Citrulline	C00327	HMDB00904	176.103	12.3501	0.0266047	0.025157	0.0263475	0.023957	0.0155695	0.014345	0.0260364	0.000772354	0.0179572	0.00523192	1.44992	0.11298		0.689694	0.11298
A_0071	CMP	CMP	C00055	HMDB00095	322.047	9.64702	0.00153205	0.00147109	0.00190289	0.00469338	0.00376772	0.00366059	0.00163534	0.000233694	0.00404056	0.00056789	0.404732	0.0095078	**	2.47077	0.0095078	**
A_0109	CMP-N-acetylneuraminate	CMP-NeuNAc	C00128	HMDB01176	613.14	8.2246	0.00373297	0.00249915	0.00303072	0.0019089	N.D.	N.D.	0.00308761	0.000618871	0.0019089	N.A.	1.61749	N.A.		0.618244	N.A.
A_0083	CoA_divalent	CoA	C00010	HMDB01423	382.552	10.6956	0.00378803	0.00472189	0.0039448	0.00258326	0.00147601	0.00179441	0.00415157	0.000500089	0.00195123	0.00057004	2.12767	0.0076871	**	0.469997	0.0076871	**
C_0041	Creatine	Creatine	C00300	HMDB00064	132.077	9.76395	0.500075	0.606249	0.509633	0.703885	0.458962	0.468165	0.538652	0.0587353	0.543671	0.138826	0.990769	0.95802		1.00932	0.95802
C_0021	Creatinine	Creatinine	C00791	HMDB00562	114.066	7.96362	0.0469084	0.0467649	0.0492447	0.0345519	0.0230688	0.0234123	0.0476393	0.00139216	0.027011	0.00653286	1.7637	0.02745	*	0.566989	0.02745	*
A_0096	CTP	CTP	C00063	HMDB00082	481.979	12.4735	0.0376244	0.0382049	0.0399936	0.0114643	0.008087	0.00719451	0.0386076	0.0012349	0.00891526	0.00225215	4.33051	0.00021971	***	0.230919	0.00021971	***
C_0009	Cyclohexylamine	Cyclohexylamine	C00571	No ID	100.112	8.43245	0.00113063	0.00227963	0.0014976	0.00629728	0.00432801	0.00427706	0.00163595	0.00058686	0.00496745	0.00115195	0.329335	0.021354	*	3.03642	0.021354	*
C_0029	Cys	Cys	C00097,C00736,C00793	HMDB00574,HMDB03417	122.027	12.6395	0.00254223	0.00415	0.00247727	0.00259176	0.00251471	0.00172846	0.0030565	0.000947552	0.00227831	0.000477742	1.34156	0.29482		0.745398	0.29482
C_0096	Cystathionine	Cystathionine	C00542,C02291	HMDB00099	223.075	10.9796	0.15432	0.160531	0.147616	0.212406	0.148322	0.152839	0.154155	0.00645894	0.171189	0.0357663	0.900497	0.49763		1.1105	0.49763
C_0125	Cysteine glutathione disulfide	Cysteine glutathione disulfide	C05526	HMDB00656	427.095	13.0377	0.000218486	N.D.	0.000252436	N.D.	N.D.	N.D.	0.000235461	2.40062e-05	N.A.	N.A.	1<	N.A.		<1	N.A.
A_0099	dATP	dATP	C00131	HMDB01532	489.994	11.8408	N.D.	N.D.	N.D.	N.D.	N.D.	N.D.	N.A.	N.A.	N.A.	N.A.	N.A.	N.A.		N.A.	N.A.
A_0094	dCTP	dCTP	C00458	HMDB00998	465.985	12.5558	0.000555491	N.D.	0.000742039	N.D.	N.D.	N.D.	0.000648765	0.000131909	N.A.	N.A.	1<	N.A.		<1	N.A.
A_0034	Decanoic acid	Decanoic acid	C01571	HMDB00511	171.14	8.01631	N.D.	0.00087849	N.D.	N.D.	N.D.	N.D.	0.00087849	N.A.	N.A.	N.A.	1<	N.A.		<1	N.A.
C_0017	Diethanolamine	Diethanolamine	C06772	HMDB04437	106.086	8.37102	0.00235917	0.00216866	0.00195895	0.00978994	0.0044396	0.00290449	0.00216226	0.000200187	0.00571134	0.0036146	0.37859	0.23084		2.64138	0.23084
C_0081	Diethylaminomalonic acid	Diethylaminomalonic acid	No ID	No ID	176.091	9.95186	0.00259397	0.00339407	0.00262802	0.00484176	0.00309855	0.00223095	0.00287202	0.00045243	0.00339042	0.00132965	0.847099	0.57716		1.1805	0.57716
A_0031	Dihydroxyacetone phosphate	DHAP	C00111	HMDB01473	168.992	12.7191	N.D.	N.D.	N.D.	N.D.	N.D.	N.D.	N.A.	N.A.	N.A.	N.A.	N.A.	N.A.		N.A.	N.A.
A_0103	dTDP-glucose	TDP-Glc	C00842	HMDB01328	563.071	8.51246	0.00197418	0.00233065	0.00227304	N.D.	N.D.	N.D.	0.00219262	0.000191357	N.A.	N.A.	1<	N.A.		<1	N.A.
A_0095	dTTP	dTTP	C00459	HMDB01342	480.982	12.2271	0.00154987	0.00191034	0.00190984	N.D.	N.D.	N.D.	0.00179001	0.000207973	N.A.	N.A.	1<	N.A.		<1	N.A.
A_0021	Ethanolamine phosphate	EAP	C00346	HMDB00224	140.012	8.08509	0.000680193	0.000810332	0.000587375	0.115534	0.0837948	0.08234	0.000692633	0.000111998	0.0938898	0.0187589	0.00737709	0.013235	*	135.555	0.013235	*
A_0085	FAD_divalent	FAD	C00016	HMDB01248	391.573	7.95734	0.000806515	0.000747853	0.000881062	0.00100067	0.000726354	N.D.	0.00081181	6.67625e-05	0.000863514	0.000193974	0.940123	0.77163		1.06369	0.77163
A_0076	Fructose 1,6-diphosphate	F1,6P	C00354	HMDB01058	338.99	14.7089	N.D.	N.D.	N.D.	N.D.	N.D.	N.D.	N.A.	N.A.	N.A.	N.A.	N.A.	N.A.		N.A.	N.A.
A_0059	Fructose 6-phosphate	F6P	C05345,C00085	HMDB00124	259.024	10.0011	N.D.	N.D.	N.D.	N.D.	N.D.	N.D.	N.A.	N.A.	N.A.	N.A.	N.A.	N.A.		N.A.	N.A.
A_0010	Fumaric acid	Fumaric acid	C00122	HMDB00134	115.005	25.3381	N.D.	N.D.	0.00141978	N.D.	N.D.	N.D.	0.00141978	N.A.	N.A.	N.A.	1<	N.A.		<1	N.A.
C_0014	GABA	GABA	C00334	HMDB00112	104.071	8.41821	0.0245492	0.0261633	0.0231517	0.0213352	0.0177733	0.0202581	0.0246214	0.00150713	0.0197889	0.00182671	1.2442	0.025587	*	0.803727	0.025587	*
A_0092	GDP	GDP	C00035	HMDB01201	442.018	10.7502	0.0150533	0.0175376	0.0149259	0.0163208	0.00967954	0.0117797	0.015839	0.00147246	0.0125934	0.00339456	1.25772	0.23478		0.795088	0.23478
A_0107	GDP-glucose GDP-mannose GDP-galactose	GDP-glucose GDP-Man GDP-galactose	C00394 C00096 C02280	HMDB03351 HMDB01163 No ID	604.07	8.34308	N.D.	N.D.	N.D.	N.D.	N.D.	N.D.	N.A.	N.A.	N.A.	N.A.	N.A.	N.A.		N.A.	N.A.
C_0120	Gibberellic acid	Gibberellic acid	C01699	HMDB03559	347.147	26.6508	N.D.	0.00140704	0.0014157	0.0047818	0.00356383	0.00339849	0.00141137	6.11825e-06	0.00391471	0.00075546	0.36053	0.029031	*	2.77369	0.029031	*
C_0060	Gln	Gln	C00064,C00303,C00819	HMDB00641,HMDB03423	147.076	11.9876	0.0047446	0.00436293	0.00467401	1.81202	1.21741	1.16483	0.00459385	0.000203074	1.39808	0.359439	0.00328582	0.021466	*	304.338	0.021466	*
C_0110	Glu-Glu	Glu-Glu	C01425	No ID	277.102	12.1473	0.00251955	0.00262487	0.00250932	0.00100733	N.D.	N.D.	0.00255125	6.39642e-05	0.00100733	N.A.	2.53269	N.A.		0.394836	N.A.
C_0063	Glu	Glu	C00025,C00217,C00302	HMDB00148,HMDB03339	149.064	12.191	0.109902	0.120753	0.110298	0.325359	0.20638	0.205267	0.113651	0.00615398	0.245668	0.069016	0.46262	0.079142		2.1616	0.079142
A_0048	Gluconic acid	Gluconic acid	C00257	HMDB00625	195.052	8.1894	N.D.	0.00145595	N.D.	N.D.	N.D.	N.D.	0.00145595	N.A.	N.A.	N.A.	1<	N.A.		<1	N.A.
C_0084	Gluconolactone	1,5-Gluconolactone	C00198	HMDB00150	179.054	27.667	N.D.	N.D.	N.D.	N.D.	N.D.	N.D.	N.A.	N.A.	N.A.	N.A.	N.A.	N.A.		N.A.	N.A.
A_0058	Glucose 1-phosphate	G1P	C00103	HMDB01586	259.023	10.1787	0.0023078	0.00127608	0.00113304	0.00246362	0.00175956	0.00180285	0.00157231	0.000640956	0.00200868	0.000394584	0.782758	0.38266		1.27753	0.38266
A_0060	Glucose 6-phosphate	G6P	C00668,C01172,C00092	HMDB01401	259.025	9.89247	N.D.	N.D.	N.D.	N.D.	N.D.	N.D.	N.A.	N.A.	N.A.	N.A.	N.A.	N.A.		N.A.	N.A.
C_0116	Glutathione (GSH)	GSH	C00051	HMDB00125	308.091	14.9652	1.04188	1.42731	1.31432	1.84961	1.24714	1.2389	1.26117	0.198133	1.44521	0.350238	0.872653	0.48341		1.14593	0.48341
C_0115	Glutathione (GSSG)_divalent	GSSG	C00127	HMDB03337	307.083	13.6912	0.042824	0.0461318	0.0428927	0.122411	0.0686534	0.115861	0.0439495	0.00189024	0.102308	0.0293295	0.429578	0.074265		2.32786	0.074265
C_0002	Gly	Gly	C00037	HMDB00123	76.0396	9.11705	0.722951	0.73301	0.718591	0.951885	0.689209	0.687388	0.724851	0.00739447	0.77616	0.152185	0.933893	0.61847		1.07079	0.61847
C_0089	Gly-Asp	Gly-Asp	No ID	No ID	191.066	10.9583	0.0132214	0.0143099	0.0121003	0.00341022	0.00248083	0.00180389	0.0132105	0.00110486	0.00256498	0.000806464	5.15035	0.00029812	***	0.194162	0.00029812	***
C_0045	Gly-Gly	Gly-Gly	C02037	HMDB11733	133.061	9.20403	0.0060189	0.00575811	0.00530115	0.00478479	0.00341239	0.0032062	0.00569272	0.00036332	0.00380113	0.000858095	1.49764	0.046177	*	0.667717	0.046177	*
C_0008	Glycerol	Glycerol	C00116	HMDB00131	93.0547	26.5465	0.289585	0.228157	0.334769	1.44735	1.05541	0.657644	0.28417	0.0535115	1.05347	0.394858	0.269747	0.075163		3.70717	0.075163
A_0032	Glycerol 2-phosphate	Glycerol 2-phosphate	C02979	No ID	171.007	12.7662	0.00280337	0.00176266	0.00297511	N.D.	N.D.	N.D.	0.00251371	0.000656073	N.A.	N.A.	1<	N.A.		<1	N.A.
A_0033	Glycerol 3-phosphate	G3P	C00093	HMDB00126	171.007	12.1924	0.0106758	0.00853688	0.012109	0.0058844	0.00444746	0.00306105	0.0104405	0.00179762	0.0044643	0.00141175	2.33867	0.01201	*	0.427593	0.01201	*
C_0106	Glycerophosphocholine	GPCho	C00670	HMDB00086	258.11	25.9938	0.41506	0.41474	0.440987	0.0334186	0.0202253	0.0231201	0.423595	0.015062	0.025588	0.00693425	16.5545	5.2329e-05	***	0.0604067	5.2329e-05	***
A_0080	GMP	GMP	C00144	HMDB01397	362.051	9.22611	0.000871295	0.000887957	0.000994019	0.00274642	0.00215187	0.0034157	0.000917757	6.65682e-05	0.00277133	0.000632284	0.331161	0.035413	*	3.01968	0.035413	*
A_0101	GTP	GTP	C00044	HMDB01273	521.986	11.5821	0.0609567	0.0649307	0.0679582	0.0987568	0.0658807	0.0778603	0.0646152	0.00351144	0.0808326	0.0166384	0.79937	0.23017		1.25098	0.23017
C_0112	Guanosine	Guanosine	C00387	HMDB00133	284.102	14.105	N.D.	0.000231899	N.D.	N.D.	N.D.	N.D.	0.000231899	N.A.	N.A.	N.A.	1<	N.A.		<1	N.A.
A_0047	Gulonic acid	Gulonic acid	C00800	HMDB03290	195.052	8.24898	0.00206487	0.00211103	0.00225566	0.00225152	N.D.	N.D.	0.00214385	9.95388e-05	0.00225152	N.A.	0.952181	N.A.		1.05022	N.A.
C_0011	Hexylamine	Hexylamine	C08306	No ID	102.128	8.30711	0.330058	0.809031	0.400633	1.13798	0.792375	1.20546	0.51324	0.258581	1.04527	0.221598	0.491012	0.055114		2.03661	0.055114
C_0068	His	His	C00135,C00768,C06419	HMDB00177	156.077	7.95715	0.423284	0.46538	0.444897	0.482254	0.331883	0.33886	0.44452	0.0210506	0.384332	0.0848745	1.1566	0.34393		0.8646	0.34393
C_0088	Homocitrulline	Homocitrulline	C02427	HMDB00679	190.119	12.4807	0.0011374	0.00108789	0.00151659	N.D.	N.D.	N.D.	0.00124729	0.00023453	N.A.	N.A.	1<	N.A.		<1	N.A.
C_0026	Homoserine	Homoserine	C00263	HMDB00719	120.066	11.1839	0.00332464	0.00340166	0.00358949	0.00862372	0.00572385	0.00525974	0.0034386	0.000136232	0.00653577	0.00182305	0.52612	0.097876		1.90071	0.097876
A_0038	Homovanillic acid	HVA	C05582	HMDB00118	181.052	8.31929	0.00246813	0.00255595	0.00273355	N.D.	N.D.	N.D.	0.00258588	0.000135218	N.A.	N.A.	1<	N.A.		<1	N.A.
C_0039	Hydroxyproline	Hydroxyproline	C01157	HMDB00725	132.065	13.525	0.145026	0.136144	0.135406	0.0572017	0.0374038	0.0356761	0.138859	0.0053534	0.0434272	0.0119603	3.1975	0.0015746	**	0.312744	0.0015746	**
C_0018	Hypotaurine	Hypotaurine	C00519	HMDB00965	110.027	21.2713	0.151821	0.153801	0.146687	0.216759	0.139943	0.129827	0.15077	0.00367151	0.162176	0.0475401	0.929666	0.71841		1.07566	0.71841
C_0043	Ile	Ile	C00407,C06418,C16434	HMDB00172	132.102	11.3532	0.621169	0.642414	0.623028	1.77312	1.18006	1.19626	0.62887	0.0117658	1.38315	0.337822	0.454666	0.060659		2.19942	0.060659
C_0069	Imidazolelactic acid	Imidazolelactic acid	C05568	No ID	157.061	9.73673	0.00306517	0.00240293	0.00269766	N.D.	N.D.	N.D.	0.00272192	0.000331785	N.A.	N.A.	1<	N.A.		<1	N.A.
A_0079	IMP	IMP	C00130	HMDB00175	347.04	9.62642	N.D.	N.D.	N.D.	N.D.	N.D.	N.D.	N.A.	N.A.	N.A.	N.A.	N.A.	N.A.		N.A.	N.A.
C_0109	Inosine	Inosine	C00294	HMDB00195	269.086	23.0914	N.D.	0.00196474	N.D.	N.D.	N.D.	N.D.	0.00196474	N.A.	N.A.	N.A.	1<	N.A.		<1	N.A.
C_0001	Isobutylamine	Isobutylamine	C02787	No ID	74.0962	7.65984	N.D.	N.D.	N.D.	N.D.	0.0204036	N.D.	N.A.	N.A.	0.0204036	N.A.	<1	N.A.		1<	N.A.
A_0045	Isocitric acid	Isocitric acid	C00311	HMDB00193	191.021	28.5678	0.00634361	0.00685185	0.00683996	N.D.	N.D.	N.D.	0.00667847	0.00029006	N.A.	N.A.	1<	N.A.		<1	N.A.
C_0102	Isovalerylcarnitine	Isovalerylcarnitine	No ID	HMDB00688	246.169	10.7856	0.00583902	0.00622239	0.00601453	N.D.	N.D.	N.D.	0.00602531	0.00019191	N.A.	N.A.	1<	N.A.		<1	N.A.
C_0094	Kynurenine	Kynurenine	C00328,C01718	HMDB00684	209.092	10.9483	0.00273167	0.00221608	0.00218804	0.00257977	N.D.	0.00143312	0.0023786	0.000306091	0.00200645	0.000810804	1.18548	0.63234		0.843542	0.63234
A_0004	Lactic acid	Lactic acid	C00186,C00256,C01432	HMDB00190,HMDB01311	89.0248	10.8258	0.0501691	0.0676078	0.0666375	0.0595945	0.0421169	0.0581641	0.0614715	0.00980015	0.0532918	0.00970419	1.15349	0.36237		0.866936	0.36237
A_0050	Lauric acid	Lauric acid	C02679	HMDB00638	199.171	7.73311	N.D.	0.00111326	N.D.	N.D.	N.D.	N.D.	0.00111326	N.A.	N.A.	N.A.	1<	N.A.		<1	N.A.
C_0042	Leu	Leu	C00123,C01570,C16439	HMDB00687	132.102	11.4753	0.637533	0.664337	0.630362	1.94037	1.32305	1.2868	0.644078	0.017908	1.51674	0.367322	0.424646	0.053975		2.3549	0.053975
C_0061	Lys	Lys	C00047,C00739,C16440	HMDB00182,HMDB03405	147.112	7.49324	0.153646	0.167912	0.160355	0.306746	0.21667	0.225795	0.160638	0.00713738	0.249737	0.0495815	0.643228	0.086672		1.55466	0.086672
A_0019	Malic acid	Malic acid	C00149,C00497,C00711	HMDB00156,HMDB00744	133.015	21.4137	0.0204787	0.0375043	0.0336594	0.00962606	0.00750048	0.00743095	0.0305475	0.00892924	0.00818583	0.00124776	3.73175	0.046833	*	0.267971	0.046833	*
C_0064	Met	Met	C00073,C00855,C01733	HMDB00696	150.058	11.9552	0.0838766	0.0923854	0.0868548	0.232653	0.157634	0.158997	0.0877056	0.00431774	0.183095	0.0429244	0.479018	0.059979		2.0876	0.059979
C_0074	Methionine sulfoxide	Methionine sulfoxide	C02989	HMDB02005	166.052	13.2524	0.00729121	0.00760572	0.00834224	0.00488972	0.00458805	0.00393498	0.00774639	0.00053945	0.00447092	0.000488032	1.73262	0.0015188	**	0.577161	0.0015188	**
C_0003	Morpholine	Morpholine	C14452	HMDB31581	88.0764	7.20614	0.00200099	0.00281172	0.00184618	0.00931026	0.00618515	0.00564219	0.00221963	0.000518571	0.00704587	0.00197973	0.315026	0.044129	*	3.17434	0.044129	*
A_0062	myo-Inositol 1-phosphate myo-Inositol 3-phosphate	Myoinositol 1-phosphate Myoinositol 3-phosphate	C01177 C04006	HMDB00213 HMDB06814	259.025	10.3285	0.000785461	0.000692947	0.000879325	N.D.	N.D.	N.D.	0.000785911	9.31896e-05	N.A.	N.A.	1<	N.A.		<1	N.A.
A_0061	myo-Inositol 2-phosphate	Myoinositol 2-phosphate	No ID	No ID	259.024	10.5157	0.00205839	0.00178349	0.00183859	N.D.	N.D.	N.D.	0.00189349	0.000145445	N.A.	N.A.	1<	N.A.		<1	N.A.
A_0018	N-Acetylalanine	N-Acetylalanine	No ID	HMDB00766	130.052	8.93371	0.00317424	0.00377713	0.00360071	N.D.	N.D.	0.000776872	0.00351736	0.00030997	0.000776872	N.A.	4.52759	N.A.		0.220868	N.A.
A_0036	N-Acetylaspartic acid	N-Acetylaspartic acid	C01042	HMDB00812	174.041	14.6551	0.0825075	0.0861508	0.0882661	0.0489678	0.0348067	0.0347017	0.0856414	0.00291292	0.0394921	0.00820639	2.16857	0.0055085	**	0.461133	0.0055085	**
A_0026	N-Acetylcysteine	N-Acetylcysteine	C06809	HMDB01890	162.024	8.94881	0.000683432	0.000526337	0.000564784	N.D.	N.D.	N.D.	0.000591518	8.18888e-05	N.A.	N.A.	1<	N.A.		<1	N.A.
A_0067	N-Acetylglucosamine 1-phosphate	GlcNAc-P	C04256	HMDB01367	300.05	9.59849	0.00364065	0.00385665	0.00403342	N.D.	N.D.	N.D.	0.00384358	0.000196711	N.A.	N.A.	1<	N.A.		<1	N.A.
A_0066	N-Acetylglucosamine 6-phosphate	NAcGlcNP	C00357	HMDB01062	300.05	9.2207	0.000468038	0.000446818	N.D.	N.D.	N.D.	N.D.	0.000457428	1.50044e-05	N.A.	N.A.	1<	N.A.		<1	N.A.
A_0042	N-Acetylglutamic acid	N-AcGlu	C00624	HMDB01138	188.057	13.2576	0.0118256	0.0116324	0.0119248	0.0322011	0.023523	0.0256114	0.0117943	0.000148668	0.0271118	0.00452941	0.435023	0.027821	*	2.29873	0.027821	*
A_0043	N-Acetylmethionine	N-Acetylmethionine	C02712	HMDB11745	190.055	8.1701	0.00240173	0.00290432	0.00318017	N.D.	N.D.	N.D.	0.00282874	0.000394683	N.A.	N.A.	1<	N.A.		<1	N.A.
A_0068	N-Acetylneuraminic acid	NeuNAc	C00270	HMDB00230	308.1	7.26662	0.00425283	0.00461018	0.00407513	0.0154398	0.0122276	0.0103653	0.00431271	0.000272506	0.0126776	0.00256696	0.340185	0.028824	*	2.93958	0.028824	*
C_0038	N-Acetylputrescine	N-Acetylputrescine	C02714	HMDB02064	131.118	9.29866	0.000509402	0.000596109	0.000613284	N.D.	N.D.	N.D.	0.000572931	5.56843e-05	N.A.	N.A.	1<	N.A.		<1	N.A.
C_0062	N-Acetylserine	N-Acetylserine	No ID	HMDB02931	148.06	28.0165	0.0253758	0.0249725	0.0264207	N.D.	0.007849	N.D.	0.0255897	0.000747377	0.007849	N.A.	3.26024	N.A.		0.306726	N.A.
A_0037	N-Carbamoylaspartic acid	Carbamoyl-Asp	C00438	HMDB00828	175.037	15.5833	0.000675335	0.00090689	0.00111566	N.D.	N.D.	N.D.	0.000899297	0.000220263	N.A.	N.A.	1<	N.A.		<1	N.A.
A_0005	N-Formylglycine	N-Formylglycine	No ID	No ID	102.02	10.8601	0.000578164	N.D.	N.D.	N.D.	N.D.	N.D.	0.000578164	N.A.	N.A.	N.A.	1<	N.A.		<1	N.A.
C_0079	N5-Ethylglutamine	N5-Ethylglutamine	C01047	No ID	175.107	12.7199	0.00577137	0.00595492	0.00532726	0.00629878	0.00416262	0.00358759	0.00568452	0.000322718	0.004683	0.00142854	1.21386	0.34822		0.823816	0.34822
C_0070	N6-Methyllysine	N6-Methyllysine	C02728	HMDB02038	161.128	7.73496	0.00246184	0.00224454	0.00224145	0.00305495	0.00170271	0.00202273	0.00231594	0.000126362	0.00226013	0.000706689	1.02469	0.90455		0.9759	0.90455
C_0087	N8-Acetylspermidine	N8-Acetylspermidine	C01029	HMDB02189	188.175	6.88111	0.000778828	0.00125339	0.000482714	N.D.	N.D.	N.D.	0.000838312	0.000388768	N.A.	N.A.	1<	N.A.		<1	N.A.
A_0110	NAD+	NAD+	C00003	HMDB00902	662.104	6.64504	0.0736099	0.0817791	0.0737694	0.0891906	0.0623771	0.0608578	0.0763861	0.00467114	0.0708085	0.0159375	1.07877	0.61193		0.926981	0.61193
A_0111	NADH	NADH	C00004	HMDB01487	664.121	8.22255	0.000618652	0.000882277	0.000603015	0.00282256	0.00196543	0.00204773	0.000701315	0.000156913	0.00227857	0.000472897	0.307787	0.020146	*	3.249	0.020146	*
A_0112	NADP+	NADP+	C00006	HMDB00217	742.07	9.4404	0.00214261	0.00439056	0.00232343	0.001811	N.D.	N.D.	0.0029522	0.00124893	0.001811	N.A.	1.63015	N.A.		0.613442	N.A.
A_0082	NADPH_divalent	NADPH	C00005	HMDB00221	371.538	11.2252	0.00203572	N.D.	0.00242944	N.D.	N.D.	N.D.	0.00223258	0.0002784	N.A.	N.A.	1<	N.A.		<1	N.A.
C_0032	Nicotinamide	Nicotinamide	C00153	HMDB01406	123.055	8.07288	0.00830485	0.00824688	0.00927087	0.0120145	0.00819473	0.00800062	0.00860753	0.0005752	0.00940327	0.00226343	0.915377	0.60881		1.09245	0.60881
C_0092	O-Acetylcarnitine	ALCAR	C02571	HMDB00201	204.123	9.98044	0.0498995	0.0421297	0.0401697	0.126823	0.0878136	0.0829883	0.0440663	0.00514588	0.0992081	0.0240362	0.44418	0.052298		2.25134	0.052298
C_0071	O-Acetylhomoserine 2-Aminoadipic acid	O-Acetylhomoserine 2-Aminoadipic acid	C01077 C00956	No ID HMDB00510	162.076	12.2373	0.0160816	0.0151654	0.0177184	0.0179355	0.0102531	0.00938382	0.0163218	0.0012933	0.0125241	0.00470647	1.30323	0.29513		0.767326	0.29513
A_0039	O-Phosphoserine	3PSer	C01005	HMDB00272	184.003	12.3511	0.00182842	N.D.	0.00215139	N.D.	N.D.	N.D.	0.00198991	0.000228372	N.A.	N.A.	1<	N.A.		<1	N.A.
A_0052	O-Succinylhomoserine	O-Succinylhomoserine	C01118	No ID	218.067	12.2428	N.D.	N.D.	N.D.	N.D.	N.D.	N.D.	N.A.	N.A.	N.A.	N.A.	N.A.	N.A.		N.A.	N.A.
A_0022	Octanoic acid	Octanoic acid	C06423	HMDB00482	143.107	8.39737	N.D.	0.00182135	N.D.	N.D.	N.D.	N.D.	0.00182135	N.A.	N.A.	N.A.	1<	N.A.		<1	N.A.
C_0067	Octopamine Dopamine	Octopamine Dopamine	C04227 C03758	HMDB04825 HMDB00073	154.086	9.52322	N.D.	N.D.	N.D.	N.D.	N.D.	N.D.	N.A.	N.A.	N.A.	N.A.	N.A.	N.A.		N.A.	N.A.
C_0046	Ornithine	Ornithine	C00077,C00515,C01602	HMDB00214,HMDB03374	133.097	7.42192	0.030588	0.0300781	0.02929	0.0535861	0.0369286	0.0412408	0.0299854	0.000653931	0.0439185	0.00864557	0.682751	0.10713		1.46466	0.10713
A_0053	Pantothenic acid	Pantothenic acid	C00864	HMDB00210	218.104	7.7456	0.0273341	0.0288425	0.0294139	0.00764646	0.00650611	0.00474145	0.0285302	0.00107454	0.00629801	0.00146364	4.53003	5.6549e-05	***	0.220749	5.6549e-05	***
C_0075	Phe	Phe	C00079,C02057,C02265	HMDB00159	166.086	12.3917	0.666341	0.687039	0.645657	0.91526	0.610111	0.626478	0.666345	0.0206909	0.717283	0.171648	0.928985	0.65932		1.07644	0.65932
A_0051	Phosphocreatine	Phosphocreatine	C02305	HMDB01511	210.029	12.3075	0.0387483	0.0222898	0.0339339	0.00438339	0.00240435	N.D.	0.0316574	0.00846215	0.00339387	0.00139939	9.32781	0.024895	*	0.107206	0.024895	*
A_0028	Phosphoenolpyruvic acid	PEP	C00074	HMDB00263	166.976	21.2566	0.00100248	N.D.	0.00153621	N.D.	N.D.	N.D.	0.00126934	0.000377408	N.A.	N.A.	1<	N.A.		<1	N.A.
C_0086	Phosphorylcholine	Phosphorylcholine	C00588	HMDB01565	184.073	24.508	0.918932	0.973628	0.923519	2.86957	1.85675	1.93847	0.938693	0.0303416	2.2216	0.562649	0.42253	0.058145		2.36669	0.058145
A_0074	Phytic acid_divalent	Phytic acid	C01204	HMDB03502	328.925	16.5007	0.00111422	0.00154304	0.000941885	N.D.	N.D.	N.D.	0.00119972	0.000309561	N.A.	N.A.	1<	N.A.		<1	N.A.
C_0036	Pipecolic acid	Pipecolic acid	C00408	HMDB00070,HMDB00716,HMDB05960	130.086	11.4206	0.00561815	0.00536877	0.00571185	N.D.	N.D.	N.D.	0.00556626	0.000177328	N.A.	N.A.	1<	N.A.		<1	N.A.
C_0022	Pro	Pro	C00148,C00763,C16435	HMDB00162,HMDB03411	116.071	12.0533	0.482358	0.387969	0.357903	0.411477	0.287883	0.266849	0.40941	0.0649385	0.32207	0.0781402	1.27118	0.21305		0.786668	0.21305
A_0084	PRPP	PRPP	C00119	HMDB00280	388.947	17.0263	0.00715337	0.00715667	0.00892358	0.00239292	0.00186832	N.D.	0.00774454	0.00102108	0.00213062	0.000370945	3.63488	0.0049979	**	0.275113	0.0049979	**
C_0004	Putrescine	Putrescine	C00134	HMDB01414	89.1076	5.05818	N.D.	0.000927596	N.D.	N.D.	N.D.	N.D.	0.000927596	N.A.	N.A.	N.A.	1<	N.A.		<1	N.A.
C_0076	Pyridoxal	Pyridoxal	C00250	HMDB01545	168.066	9.68583	N.D.	0.000633573	0.000289628	N.D.	N.D.	N.D.	0.000461601	0.000243206	N.A.	N.A.	1<	N.A.		<1	N.A.
C_0103	Pyridoxamine 5'-phosphate	Pyridoxamine-P	C00647	HMDB01555	249.064	11.6436	0.00234604	0.00233132	0.00207171	0.0040278	0.0030318	0.00280781	0.00224969	0.000154308	0.00328914	0.00064943	0.683975	0.10211		1.46204	0.10211
C_0077	Pyridoxine	Pyridoxine	C00314	HMDB00239	170.081	9.5161	N.D.	N.D.	N.D.	N.D.	N.D.	N.D.	N.A.	N.A.	N.A.	N.A.	N.A.	N.A.		N.A.	N.A.
A_0003	Pyruvic acid	Pyruvic acid	C00022	HMDB00243	87.0079	12.9649	N.D.	N.D.	N.D.	N.D.	N.D.	N.D.	N.A.	N.A.	N.A.	N.A.	N.A.	N.A.		N.A.	N.A.
A_0046	Quinic acid	Quinic acid	C00296	HMDB03072	191.057	8.1617	0.000412975	N.D.	N.D.	N.D.	N.D.	N.D.	0.000412975	N.A.	N.A.	N.A.	1<	N.A.		<1	N.A.
A_0064	Rhein	Rhein	C10401	No ID	283.024	8.68062	N.D.	N.D.	N.D.	N.D.	N.D.	N.D.	N.A.	N.A.	N.A.	N.A.	N.A.	N.A.		N.A.	N.A.
A_0054	Ribulose 5-phosphate	Ru5P	C00199,C01101	HMDB00618	229.012	11.0285	N.D.	N.D.	0.000585637	N.D.	N.D.	N.D.	0.000585637	N.A.	N.A.	N.A.	1<	N.A.		<1	N.A.
C_0123	S-Adenosylhomocysteine	SAHC	C00021	HMDB00939	385.131	9.62625	0.000446125	0.000576191	0.000350957	N.D.	N.D.	0.000423881	0.000457757	0.000113067	0.000423881	N.A.	1.07992	N.A.		0.925995	N.A.
C_0124	S-Adenosylmethionine	SAM	C00019	HMDB01185	399.145	7.74694	0.0103703	0.0114432	0.00901685	0.0777469	0.0569855	0.0520885	0.0102768	0.00121587	0.0622736	0.0136221	0.165026	0.021413	*	6.05964	0.021413	*
C_0122	S-Lactoylglutathione	S-Lactoylglutathione	C03451	HMDB01066	380.113	15.6745	0.00246065	0.00967289	0.00230793	0.00397084	0.00197072	0.00226601	0.00481382	0.00420877	0.00273586	0.00107967	1.75953	0.48573		0.568334	0.48573
C_0118	S-Methylglutathione	S-Methylglutathione	C11347	No ID	322.109	15.1159	0.000743011	0.000675305	0.000805578	0.00236841	0.00116171	0.00173058	0.000741298	6.51533e-05	0.00175357	0.000603681	0.422737	0.099254		2.36554	0.099254
C_0111	Saccharopine	Saccharopine	C00449	HMDB00279	277.14	11.9578	0.00141956	0.00114574	0.00136782	0.00189023	N.D.	N.D.	0.00131104	0.000145472	0.00189023	N.A.	0.693587	N.A.		1.44178	N.A.
C_0005	Sarcosine	Sarcosine	C00213	HMDB00271	90.0548	10.472	0.00831678	0.0115437	0.00884316	N.D.	N.D.	N.D.	0.00956789	0.00173125	N.A.	N.A.	1<	N.A.		<1	N.A.
C_0090	SDMA	SDMA	No ID	HMDB03334	203.152	8.53892	0.000655457	N.D.	0.000556703	N.D.	N.D.	N.D.	0.00060608	6.98294e-05	N.A.	N.A.	1<	N.A.		<1	N.A.
A_0065	Sedoheptulose 7-phosphate	S7P	C05382	HMDB01068	289.034	9.6936	N.D.	N.D.	N.D.	N.D.	N.D.	N.D.	N.A.	N.A.	N.A.	N.A.	N.A.	N.A.		N.A.	N.A.
C_0016	Ser	Ser	C00065,C00716,C00740	HMDB00187,HMDB03406	106.05	11.0767	0.0540535	0.0585619	0.0527373	0.0674413	0.0510803	0.0648018	0.0551175	0.0030546	0.0611078	0.00878379	0.901973	0.36102		1.10868	0.36102
C_0083	Serotonin	Serotonin	C00780	HMDB00259	177.103	9.6656	N.D.	N.D.	N.D.	N.D.	N.D.	N.D.	N.A.	N.A.	N.A.	N.A.	N.A.	N.A.		N.A.	N.A.
C_0059	Spermidine	Spermidine	C00315	HMDB01257	146.165	4.85292	0.00196757	0.0181389	0.00185251	0.000777979	0.00239714	0.00191118	0.00731965	0.0093699	0.00169544	0.000830864	4.31727	0.40775		0.231628	0.40775
C_0091	Spermine	Spermine	C00750	HMDB01256	203.222	4.80124	N.D.	0.00729415	N.D.	N.D.	0.00129023	0.000920003	0.00729415	N.A.	0.00110512	0.000261792	6.60033	N.A.		0.151507	N.A.
C_0056	Stachydrine	Stachydrine	C10172	HMDB04827	144.102	12.9067	0.000587006	0.000583304	0.000698748	N.D.	N.D.	N.D.	0.000623019	6.56088e-05	N.A.	N.A.	1<	N.A.		<1	N.A.
A_0012	Succinic acid	Succinic acid	C00042	HMDB00254	117.02	21.0928	0.00416375	0.00429589	0.00386833	N.D.	N.D.	N.D.	0.00410933	0.000218915	N.A.	N.A.	1<	N.A.		<1	N.A.
C_0033	Taurine	Taurine	C00245	HMDB00251	126.022	26.504	0.032944	0.0380902	0.0342841	0.0629983	0.0415694	0.0399596	0.0351061	0.00266978	0.0481758	0.0128619	0.728709	0.21698		1.37229	0.21698
A_0027	Terephthalic acid	Terephthalic acid	C06337	HMDB02428	165.02	16.7068	0.00159683	0.00178538	0.00169261	0.00521547	0.00380268	0.00417991	0.00169161	9.42768e-05	0.00439935	0.000731516	0.384513	0.021987	*	2.60069	0.021987	*
C_0107	Thiamine	Thiamine	C00378	HMDB00235	265.112	7.17278	0.00462362	0.00574389	0.00489677	0.00653112	0.0042224	0.0043663	0.00508809	0.000584126	0.00503994	0.00129341	1.00955	0.9571		0.990536	0.9571
C_0047	Thiaproline	Thiaproline	No ID	No ID	134.027	15.8852	0.137299	0.152218	0.131478	0.152884	0.106479	0.0967862	0.140332	0.0106972	0.118716	0.0299844	1.18208	0.33933		0.845969	0.33933
C_0028	Thr	Thr	C00188,C00820	HMDB00167	121.069	11.6899	0.084932	0.084895	0.0836563	0.0590589	0.039532	0.0366971	0.0844944	0.000726106	0.045096	0.0121751	1.87366	0.030011	*	0.533715	0.030011	*
A_0020	Threonic acid	Threonic acid	C01620	HMDB00943	135.03	9.29351	0.00301552	0.00347231	0.00328443	N.D.	N.D.	0.00133419	0.00325742	0.000229588	0.00133419	N.A.	2.44149	N.A.		0.409586	N.A.
C_0037	trans-Glutaconic acid	trans-Glutaconic acid	C02214	HMDB00620	131.035	27.7376	N.D.	N.D.	0.00153361	N.D.	N.D.	N.D.	0.00153361	N.A.	N.A.	N.A.	1<	N.A.		<1	N.A.
C_0065	Triethanolamine	Triethanolamine	C06771	No ID	150.111	9.05144	N.D.	N.D.	N.D.	N.D.	N.D.	N.D.	N.A.	N.A.	N.A.	N.A.	N.A.	N.A.		N.A.	N.A.
C_0093	Trp	Trp	C00078,C00525,C00806	HMDB00929	205.097	12.301	0.111955	0.107275	0.109371	0.157044	0.0997096	0.0859671	0.109534	0.00234451	0.11424	0.0377005	0.958803	0.84901		1.04297	0.84901
C_0085	Tyr	Tyr	C00082,C01536,C06420	HMDB00158	182.081	12.7079	0.487908	0.468368	0.471622	0.591198	0.384997	0.389073	0.475966	0.0104691	0.455089	0.117891	1.04587	0.78844		0.956138	0.78844
C_0053	Tyramine	Tyramine	C00483	HMDB00306	138.092	9.17379	N.D.	N.D.	N.D.	N.D.	N.D.	0.00113566	N.A.	N.A.	0.00113566	N.A.	<1	N.A.		1<	N.A.
A_0088	UDP	UDP	C00015	HMDB00295	402.997	11.7494	0.0310622	0.0417718	0.0297858	N.D.	N.D.	N.D.	0.0342066	0.00658269	N.A.	N.A.	1<	N.A.		<1	N.A.
A_0104	UDP-glucose UDP-galactose	UDP-Glc UDP-Gal	C00029 C00052	HMDB00286 HMDB00302	565.05	8.6934	0.0021669	0.00684806	0.00784093	N.D.	N.D.	N.D.	0.00561863	0.00303023	N.A.	N.A.	1<	N.A.		<1	N.A.
A_0105	UDP-glucuronic acid	UDP-GlcA	C00167	HMDB00935	579.029	11.0797	0.00516947	0.00917114	0.00927809	N.D.	N.D.	N.D.	0.0078729	0.00234185	N.A.	N.A.	1<	N.A.		<1	N.A.
A_0108	UDP-N-acetylgalactosamine UDP-N-acetylglucosamine	UDP-N-acetylgalactosamine UDP-GlcNAc	C00203 C00043	HMDB00304 HMDB00290	606.075	8.51921	0.14144	0.156879	0.15376	0.0268388	0.0207496	0.0244377	0.150693	0.00816375	0.0240087	0.00306714	6.2766	0.00039631	***	0.159322	0.00039631	***
A_0072	UMP	UMP	C00105	HMDB00288	323.031	9.85231	0.00131018	0.00242532	0.00156749	N.D.	N.D.	N.D.	0.00176766	0.000583894	N.A.	N.A.	1<	N.A.		<1	N.A.
A_0029	Uric acid	Uric acid	C00366	HMDB00289	167.021	8.9647	0.000675335	0.000812225	0.000682954	N.D.	N.D.	0.000637542	0.000723505	7.69286e-05	0.000637542	N.A.	1.13483	N.A.		0.881186	N.A.
C_0054	Urocanic acid	Urocanic acid	C00785	HMDB00301	139.052	9.05377	N.D.	N.D.	N.D.	N.D.	N.D.	N.D.	N.A.	N.A.	N.A.	N.A.	N.A.	N.A.		N.A.	N.A.
A_0097	UTP	UTP	C00075	HMDB00285	482.964	12.7002	0.190187	0.189176	0.20096	0.0118014	0.00921732	0.00854559	0.193441	0.00653136	0.00985478	0.00171898	19.6292	0.00018877	***	0.0509446	0.00018877	***
C_0024	Val	Val	C00183,C06417,C16436	HMDB00883	118.086	11.1285	0.672879	0.705444	0.645511	1.50527	1.02513	1.0458	0.674611	0.0300043	1.19207	0.27144	0.565917	0.079033		1.76704	0.079033
A_0009	XA0002	XA0002	No ID	No ID	110.986	15.8551	0.00208755	0.00243478	N.D.	N.D.	N.D.	N.D.	0.00226116	0.000245533	N.A.	N.A.	1<	N.A.		<1	N.A.
A_0056	XA0033	XA0033	No ID	No ID	242.081	7.72432	0.176622	0.191505	0.185704	0.516957	0.354309	0.357767	0.18461	0.00750171	0.409678	0.0929229	0.450624	0.051541		2.21915	0.051541
A_0081	XA0055	XA0055	No ID	No ID	369	14.4246	N.D.	N.D.	N.D.	N.D.	N.D.	N.D.	N.A.	N.A.	N.A.	N.A.	N.A.	N.A.		N.A.	N.A.
A_0093	XA0065	XA0065	No ID	No ID	445.055	7.03398	N.D.	N.D.	N.D.	0.0174846	0.0113808	0.0120542	N.A.	N.A.	0.0136399	0.00334662	<1	N.A.		1<	N.A.
C_0035	XC0016	XC0016	No ID	No ID	129.065	9.67234	0.0211959	0.0225227	0.0219571	0.0290251	0.024102	0.0236194	0.0218919	0.000665782	0.0255821	0.00299139	0.855749	0.16075		1.16857	0.16075
C_0095	XC0061	XC0061	No ID	No ID	218.139	10.3218	0.0176333	0.0186553	0.0177267	0.0123457	0.00850956	0.00661318	0.0180051	0.000565043	0.00915616	0.00292046	1.96645	0.030605	*	0.508532	0.030605	*
C_0105	XC0089	XC0089	No ID	No ID	255.099	10.5688	N.D.	N.D.	N.D.	0.00351065	0.00211519	0.00216084	N.A.	N.A.	0.00259556	0.000792821	<1	N.A.		1<	N.A.
C_0117	XC0126	XC0126	No ID	No ID	310.113	17.1383	N.D.	N.D.	N.D.	N.D.	N.D.	N.D.	N.A.	N.A.	N.A.	N.A.	N.A.	N.A.		N.A.	N.A.
C_0119	XC0132	XC0132	No ID	No ID	325.162	9.5642	0.00137141	0.00151944	0.00181492	0.0031299	0.00245095	0.00228301	0.00156859	0.000225808	0.00262129	0.000448408	0.598404	0.036896	*	1.67111	0.036896	*
C_0121	XC0137	XC0137	No ID	No ID	350.103	15.2886	0.00261904	0.000422066	0.00294574	0.00270719	0.00127828	0.0015128	0.00199562	0.00137249	0.00183275	0.000766305	1.08886	0.86855		0.91839	0.86855
C_0006	β-Ala	b-Ala	C00099	HMDB00056	90.0551	8.00157	0.29602	0.309707	0.289975	0.29511	0.207711	0.18415	0.298567	0.0101095	0.22899	0.0584607	1.30384	0.17208		0.766964	0.17208
C_0058	γ-Butyrobetaine	Actinine	C01181	HMDB01161	146.117	8.88289	0.0130729	0.0146224	0.0137688	0.0100118	0.008121	0.00697757	0.0138214	0.000776095	0.00837012	0.00153237	1.65128	0.012243	*	0.605592	0.012243	*
C_0104	γ-Glu-Cys	g-Glu-Cys	C00669	HMDB01049	251.069	14.449	0.00332385	0.00200884	0.00349888	0.00658659	0.00233836	0.00373525	0.00294386	0.000814462	0.00422007	0.00216521	0.697586	0.42074		1.43352	0.42074
