# Supplementary material for: Metabolic compensation activates pro-survival mTORC1 signaling upon 3-phosphoglycerate dehydrogenase inhibition in osteosarcoma
Source: Cell Rep. Author manuscript; Available in PMC 2021 Oct 28. (PMC8552368; doi:10.1016/j.celrep.2020.108678)
Supplement: 3 [file NIHMS1748607-supplement-3.xlsx]

## Sheet: FFA
		Peak Area Ratio after Substracion of Blank Signal
	Sample ID	FFA_20:5	FFA_14:0	FFA_22:6	FFA_20:4	FFA_18:2	FFA_22:4	FFA_16:0	FFA_18:1	FFA_20:2	FFA_20:1	FFA_18:0	FFA_22:2	FFA_20:0	FFA_22:1	FFA_22:0
	Saos2 Treatment A Replicate 1	0.0324518	0.0273432	0.349395	0.435884	0.0582007	0.133689	0.370605	0.850867	0.0481006	0.140465	0.575385	0.0158229	0.00386801	0.0265283	0
	Saos2 Treatment A Replicate 2	0.0323824	0.0271568	0.353023	0.400727	0.046709	0.125718	0.320071	0.780024	0.0411117	0.127007	0.405269	0.0132319	0.00305308	0.0306791	0.000880386
	Saos2 Treatment A Replicate 3	0.0302034	0.0291817	0.342418	0.416782	0.053675	0.128319	0.485044	0.821038	0.0496113	0.129954	0.744978	0.0173916	0.018434	0.0267272	0.00957181
	Saos2 Treatment B Replicate 1	0.0697241	0.0471632	0.509653	0.519314	0.0978606	0.194895	0.409765	1.22211	0.0666562	0.190993	0.537817	0.0221451	0.0158022	0.0847464	0.0146154
	Saos2 Treatment B Replicate 2	0.0745874	0.0309301	0.589125	0.58388	0.109478	0.223479	0.542484	1.52471	0.0807273	0.224669	0.550506	0.0290023	0.015215	0.0905753	0.0135209
	Saos2 Treatment B Replicate 3	0.067349	0.026835	0.547271	0.529761	0.0989024	0.182397	0.363161	1.30331	0.0659455	0.202983	0.419332	0.0206453	0.00303344	0.0718174	0.00104355
	U2OS Treatment A Replicate 1	0.147373	0.0299002	0.697065	0.954366	0.0316646	0.100222	0.483935	1.24132	0.101525	0.151579	0.618408	0.0299952	0.0118119	0.053276	0
	U2OS Treatment A Replicate 2	0.139381	0.031231	0.657143	0.965387	0.0387736	0.0893135	0.437551	1.17014	0.0952596	0.146686	0.5364	0.0285165	0.0122373	0.0466756	0
	U2OS Treatment A Replicate 3	0.139371	0.0301557	0.711925	0.910374	0.0427761	0.0960718	0.482752	1.28756	0.104958	0.165621	0.476087	0.0314973	0.0130836	0.0535992	0.00742493
	U2OS Treatment B Replicate 1	0.227198	0.0315968	1.01387	1.127	0.067742	0.179035	0.448907	1.5771	0.123255	0.171767	0.651477	0.040929	0.028001	0.084893	0.035809
	U2OS Treatment B Replicate 2	0.24892	0.0348116	1.20692	1.37405	0.0671544	0.198946	0.640328	1.74451	0.142894	0.197058	1.06456	0.0468711	0.029423	0.0929145	0.0267673
	U2OS Treatment B Replicate 3	0.172616	0.0286084	0.819808	1.06668	0.0512129	0.160113	0.248925	1.17949	0.0989558	0.135287	0.407237	0.0357491	0.013054	0.0788955	0.0129325
	MDA-MB-231 Treatment A Replicate 1	0.0209654	0.0202082	0.479535	0.219125	0.0359483	0.106943	0.232656	0.606766	0.0461944	0.157043	0.959628	0.0270489	0.048817	0.0865679	0.0396692
	MDA-MB-231 Treatment A Replicate 2	0.0245589	0.0175271	0.44773	0.233957	0.0254799	0.108916	0.179462	0.540317	0.0492079	0.155787	0.818976	0.0233692	0.0522855	0.0782174	0.0398826
	MDA-MB-231 Treatment A Replicate 3	0.0276806	0.0161681	0.550639	0.263164	0.0303409	0.128117	0.312847	0.627281	0.0538512	0.181898	1.0917	0.0293817	0.0590696	0.0752579	0.0366592
	MDA-MB-231 Treatment B Replicate 1	0.0530209	0.0136188	0.732905	0.3537	0.036143	0.174733	0.162894	0.568294	0.0544391	0.155383	0.768738	0.0269675	0.0405751	0.0916869	0.0380181
	MDA-MB-231 Treatment B Replicate 2	0.0548762	0.0166633	0.781921	0.413897	0.0534064	0.187766	0.265761	0.686736	0.065463	0.172909	1.00377	0.0315006	0.0555436	0.118767	0.0689451
	MDA-MB-231 Treatment B Replicate 3	0.0679509	0.015968	0.786571	0.449595	0.0477574	0.209916	0.22009	0.70632	0.0624386	0.181988	0.88816	0.0293776	0.0458059	0.114419	0.0642588
	MDA-MB-468 Treatment A Replicate 1	0.0138243	0.0264378	0.200025	0.219236	0.010549	0.0303056	0.253686	0.452761	0.0270341	0.0647196	0.33686	0.00378161	0.00175129	0.0159397	0.00652029
	MDA-MB-468 Treatment A Replicate 2	0.0195085	0.0252895	0.333133	0.271386	0.0227856	0.0387641	0.288216	0.692707	0.0289689	0.116173	0.451307	0.00516378	0.00530786	0.0422469	0
	MDA-MB-468 Treatment A Replicate 3	0.017041	0.0227679	0.320288	0.267443	0.0170749	0.0374732	0.29776	0.671564	0.0227744	0.117414	0.668699	0.00756968	0.00160793	0.0247621	0
	MDA-MB-468 Treatment B Replicate 1	0.101198	0.0411285	0.645878	0.709311	0.0986273	0.104586	0.582057	1.65444	0.0583277	0.15227	0.702746	0.00986059	0.000988777	0.0353095	0.0159038
	MDA-MB-468 Treatment B Replicate 2	0.0799675	0.0421301	0.540904	0.563922	0.0754705	0.0865907	0.528903	1.4197	0.0537609	0.148256	0.773143	0.0120732	0.0177846	0.060685	0.0419426
	MDA-MB-468 Treatment B Replicate 3	0.080366	0.0442218	0.595041	0.568372	0.0895241	0.0997132	0.786034	1.50537	0.0574986	0.15525	1.1685	0.0123775	0.0175536	0.0564096	0.00794966
	Blank_01	0	0.00953428	0	0	0.0552691	0	0.560545	0.30887	0.0255379	0.0510916	0.897739	0.006324	0.0748696	0.0725524	0.129106
	Blank_02	0.0016005	0.0168433	0	0	0.0404215	0	0.633031	0.359705	0.0275517	0.0541897	0.973675	0.00530181	0.0908494	0.0778733	0.133715
	Blank_03	0	0.0153895	0	0	0.0327058	0	0.63894	0.3389	0.026294	0.0462949	0.887403	0.0084015	0.0808468	0.0690067	0.127228
	Average	0.0005335	0.0139224	0	0	0.0427988	0	0.610839	0.335825	0.0264612	0.0505254	0.919606	0.00667577	0.0821886	0.0731441	0.130016
	QC_06	0.0637719	0.0454274	0.507555	0.533395	0.123998	0.123671	1.17431	1.56486	0.111917	0.199531	1.85233	0.0313527	0.111018	0.140782	0.160979
	QC_07	0.067863	0.0448808	0.506864	0.544136	0.118751	0.123412	1.15656	1.48394	0.107888	0.199968	1.81885	0.031282	0.109298	0.146163	0.160228
	QC_08	0.0648592	0.04962	0.501832	0.516799	0.112724	0.120134	1.11121	1.44653	0.100454	0.191857	1.80921	0.0313244	0.10109	0.133974	0.156818
	QC_09	0.0683812	0.0437797	0.508069	0.518095	0.115879	0.123519	1.11606	1.46317	0.101435	0.19026	1.93494	0.0322822	0.118987	0.133827	0.153645
	QC_10	0.0673424	0.0489743	0.512703	0.521608	0.105403	0.127982	1.13303	1.45002	0.0983439	0.189651	1.8351	0.0324189	0.103433	0.134454	0.166578
	QC_12	0.0698138	0.043392	0.511067	0.527923	0.105709	0.123034	1.21828	1.50365	0.104038	0.20263	2.08628	0.0295415	0.114159	0.147323	0.165624
	Average	0.0670052	0.0460124	0.508015	0.526993	0.113744	0.123625	1.15158	1.48536	0.104013	0.19565	1.88945	0.031367	0.109664	0.13942	0.160645
	stdev	0.00226672	0.00265563	0.00377006	0.0104674	0.00734795	0.0025129	0.0405601	0.0445089	0.00507824	0.00568951	0.106365	0.00102819	0.00665483	0.0062511	0.00497857
	%CV	3.3829	5.77155	0.742117	1.98625	6.46008	2.03268	3.52214	2.9965	4.88232	2.90801	5.62941	3.27795	6.06837	4.48363	3.09911

## Sheet: Cholesterol
		Peak Area Ratio
	Sample ID	Cholesterol
	Saos2 Treatment A Replicate 1	1.25786
	Saos2 Treatment A Replicate 2	1.28209
	Saos2 Treatment A Replicate 3	1.26145
	Saos2 Treatment B Replicate 1	1.17322
	Saos2 Treatment B Replicate 2	1.32859
	Saos2 Treatment B Replicate 3	1.28862
	U2OS Treatment A Replicate 1	2.00267
	U2OS Treatment A Replicate 2	1.81766
	U2OS Treatment A Replicate 3	1.91081
	U2OS Treatment B Replicate 1	1.43548
	U2OS Treatment B Replicate 2	1.78938
	U2OS Treatment B Replicate 3	1.38281
	MDA-MB-231 Treatment A Replicate 1	1.72125
	MDA-MB-231 Treatment A Replicate 2	1.76091
	MDA-MB-231 Treatment A Replicate 3	1.94368
	MDA-MB-231 Treatment B Replicate 1	1.66824
	MDA-MB-231 Treatment B Replicate 2	1.80762
	MDA-MB-231 Treatment B Replicate 3	1.70875
	MDA-MB-468 Treatment A Replicate 1	1.03695
	MDA-MB-468 Treatment A Replicate 2	1.29697
	MDA-MB-468 Treatment A Replicate 3	1.24391
	MDA-MB-468 Treatment B Replicate 1	1.72728
	MDA-MB-468 Treatment B Replicate 2	1.45216
	MDA-MB-468 Treatment B Replicate 3	1.57439
	QC_07	1.42172
	QC_08	1.31048
	QC_09	1.33316
	QC_10	1.32738
	QC_11	1.34375
	QC_12	1.34572
	average	1.34703
	stdev	0.0387467
	%CV	2.87644

## Sheet: CE
		Peak Area Ratio
	Sample ID	CE 20:4	CE 18:2	CE 22:4	CE 18:1	CE 18:0
	Saos2 Treatment A Replicate 1	0.0938714	0.00626501	0.0126918	0.0682205	0.00237137
	Saos2 Treatment A Replicate 2	0.0856665	0.00453421	0.0126957	0.0543944	0.000809233
	Saos2 Treatment A Replicate 3	0.0863292	0.00945648	0.013989	0.0666811	0.000540157
	Saos2 Treatment B Replicate 1	0.23486	0.147421	0.0319023	0.122589	0.000957919
	Saos2 Treatment B Replicate 2	0.127228	0.0162401	0.0264242	0.0876616	0.000491129
	Saos2 Treatment B Replicate 3	0.120139	0.0122019	0.0244146	0.0943259	0.00104547
	U2OS Treatment A Replicate 1	0.1018	0.0216396	0.0479667	0.219722	0.00950853
	U2OS Treatment A Replicate 2	0.112592	0.0170012	0.0462365	0.21694	0.0101311
	U2OS Treatment A Replicate 3	0.0890139	0.0202769	0.0371922	0.193612	0.0100117
	U2OS Treatment B Replicate 1	0.27316	0.05178	0.124568	0.483636	0.023207
	U2OS Treatment B Replicate 2	0.36845	0.0872644	0.16706	0.639673	0.0315257
	U2OS Treatment B Replicate 3	0.269201	0.0536239	0.116855	0.466643	0.0167809
	MDA-MB-231 Treatment A Replicate 1	1.28075	0.175519	0.802385	1.64928	0.430736
	MDA-MB-231 Treatment A Replicate 2	1.41615	0.186181	0.879104	1.63802	0.407659
	MDA-MB-231 Treatment A Replicate 3	1.59571	0.210443	1.03028	1.98661	0.47626
	MDA-MB-231 Treatment B Replicate 1	1.95479	0.176953	1.18839	1.58942	0.275125
	MDA-MB-231 Treatment B Replicate 2	2.11791	0.274115	1.19201	1.87571	0.301059
	MDA-MB-231 Treatment B Replicate 3	2.13149	0.192007	1.19614	1.67869	0.252963
	MDA-MB-468 Treatment A Replicate 1	0.0537293	0.0202219	0.000422893	0.0362455	0.000650343
	MDA-MB-468 Treatment A Replicate 2	0.0200508	0.0026615	0	0.0210469	0.000159606
	MDA-MB-468 Treatment A Replicate 3	0.0237547	0.00395661	0.000620285	0.0171799	3.66759e-05
	MDA-MB-468 Treatment B Replicate 1	0.210177	0.0231935	0.0508341	0.261555	0.0035552
	MDA-MB-468 Treatment B Replicate 2	0.159363	0.0209669	0.0391593	0.211614	0.00372742
	MDA-MB-468 Treatment B Replicate 3	0.162751	0.0185886	0.0422009	0.168654	0.00100326
	QC_07	0.428464	0.0692814	0.220258	0.450324	0.0631442
	QC_08	0.504837	0.0661116	0.262613	0.464978	0.0779393
	QC_09	0.461625	0.0591178	0.246132	0.471761	0.0666224
	QC_10	0.491894	0.06736	0.23842	0.47292	0.0618376
	QC_11	0.461282	0.0640578	0.234945	0.467114	0.0658921
	QC_12	0.437601	0.0647141	0.216254	0.450907	0.0638223
		0.464284	0.0651071	0.236437	0.463001	0.066543
		0.0297253	0.00348242	0.0170556	0.0100293	0.00585491
		6.40239	5.34875	7.2136	2.16616	8.7987

## Sheet: PC 
		Peak Area Ratio
	Sample ID	PC(32:2)	PC(40:8)	PC(36:5)	PC(30:0)	PC(32:1)	PC(38:6)	PC(40:7)	PC(36:4)	PC(34:2)	PC(40:6)	PC(P36:4)	PC(A36:4)	PC(32:0)	PC(34:1)	PC(36:2)	PC(38:4)	PC(A32:0)	PC(34:0)
	Saos2 Treatment A Replicate 1	0.161352	0.00422921	0.161379	0.642572	1.98739	0.211397	0.0643493	0.430343	1.21493	0.0812906	0.0363215	0.0345073	0.794028	6.2236	0.998939	0.154461	0.0190131	0.0451111
	Saos2 Treatment A Replicate 2	0.147953	0.00454565	0.151277	0.650096	1.89849	0.215701	0.0700894	0.438982	1.1856	0.0866708	0.0349803	0.0359674	0.820657	6.21011	0.998257	0.156606	0.0201802	0.0460056
	Saos2 Treatment A Replicate 3	0.182503	0.0063978	0.176253	0.74933	2.25353	0.25579	0.0886578	0.526742	1.38063	0.10027	0.0408538	0.0403012	0.890869	7.06452	1.11742	0.174381	0.0192312	0.0487968
	Saos2 Treatment B Replicate 1	0.167007	0.00433468	0.184377	0.641852	1.96596	0.22145	0.0648086	0.464958	1.14028	0.0876928	0.043938	0.0216919	0.683568	4.94817	0.837272	0.176472	0.00885122	0.0414592
	Saos2 Treatment B Replicate 2	0.184485	0.00561014	0.196967	0.770004	2.36513	0.282729	0.0730673	0.528342	1.32328	0.0974053	0.0447419	0.0226919	0.748876	5.36455	0.898976	0.178967	0.0103234	0.0471083
	Saos2 Treatment B Replicate 3	0.167948	0.00198617	0.185851	0.694434	2.05285	0.243716	0.063785	0.443207	1.15608	0.0871425	0.0380207	0.0209783	0.73746	5.0921	0.852417	0.175833	0.00967291	0.0431329
	U2OS Treatment A Replicate 1	0.223025	0.00652394	0.178115	0.683915	2.26648	0.0747207	0.0543721	0.366502	1.24458	0.090971	0.0433238	0.116593	0.667632	5.32749	1.50942	0.196382	0.107849	0.0662044
	U2OS Treatment A Replicate 2	0.207355	0.00634988	0.16488	0.653062	2.11773	0.0778778	0.0615604	0.32706	1.17341	0.0837309	0.0381572	0.107469	0.634308	5.18952	1.43816	0.190129	0.0981018	0.0528484
	U2OS Treatment A Replicate 3	0.206984	0.00602966	0.176243	0.665182	2.14574	0.0803108	0.0629544	0.341036	1.18451	0.0823217	0.0395181	0.118238	0.698875	5.25452	1.49556	0.16533	0.113024	0.0757391
	U2OS Treatment B Replicate 1	0.150943	0.00615677	0.156313	0.553998	1.43871	0.0622883	0.0511063	0.32746	0.877431	0.0692687	0.0367938	0.0482853	0.48613	2.88236	0.985455	0.19017	0.0369496	0.0332826
	U2OS Treatment B Replicate 2	0.18639	0.00760687	0.197553	0.678418	1.84016	0.0710865	0.0680797	0.410447	1.1253	0.0933762	0.0540487	0.0673342	0.608286	3.62748	1.24603	0.24088	0.0559568	0.0514673
	U2OS Treatment B Replicate 3	0.14539	0.00632095	0.149919	0.492472	1.3439	0.0515806	0.0410506	0.330732	0.844186	0.0698363	0.0360196	0.0611979	0.46033	2.74591	0.947678	0.200425	0.0365196	0.034762
	MDA-MB-231 Treatment A Replicate 1	0.0717418	0.0158298	0.0837226	0.320909	1.10493	0.14183	0.127335	0.23352	0.749581	0.144499	0.0311093	0.0764834	0.436523	3.5268	1.69308	0.394353	0.0700085	0.143481
	MDA-MB-231 Treatment A Replicate 2	0.0715508	0.0176433	0.0922004	0.326344	1.15222	0.151646	0.147328	0.261118	0.780176	0.152802	0.0353716	0.0886141	0.447604	3.60127	1.71321	0.406019	0.0728697	0.152229
	MDA-MB-231 Treatment A Replicate 3	0.0774452	0.0146789	0.0969549	0.401402	1.25068	0.166933	0.174176	0.289765	0.844631	0.173811	0.0363346	0.0932764	0.520254	4.11163	1.97768	0.478286	0.0763944	0.174176
	MDA-MB-231 Treatment B Replicate 1	0.0766261	0.0212707	0.113656	0.404275	1.14472	0.147857	0.15855	0.295081	0.855933	0.182892	0.0577329	0.0797231	0.531409	3.32995	1.73701	0.455421	0.0748786	0.169943
	MDA-MB-231 Treatment B Replicate 2	0.0773712	0.0175531	0.124196	0.39229	1.12378	0.151925	0.151533	0.280031	0.864867	0.190696	0.0565198	0.0934054	0.501152	3.50455	1.77222	0.482009	0.0690572	0.156549
	MDA-MB-231 Treatment B Replicate 3	0.0688348	0.015819	0.114812	0.420341	1.16884	0.153144	0.172179	0.318276	0.871129	0.189091	0.0729409	0.104465	0.54142	3.57068	1.79824	0.468682	0.0729574	0.158483
	MDA-MB-468 Treatment A Replicate 1	0.107619	0.00345001	0.0570616	0.609505	1.22892	0.0961	0.0581057	0.130665	0.838632	0.0386277	0.00933225	0.0243016	0.38662	4.26203	1.14183	0.0403929	0.0283951	0.0124573
	MDA-MB-468 Treatment A Replicate 2	0.11059	0.00332672	0.0670224	0.665198	1.52787	0.0977228	0.0588697	0.166461	0.574334	0.0414199	0.0128762	0.0212487	0.444797	5.5816	1.49507	0.043265	0.0253721	0.020707
	MDA-MB-468 Treatment A Replicate 3	0.107216	0.00147233	0.062105	0.646827	1.39792	0.0859293	0.0516466	0.141626	1.02156	0.0368773	0.0120907	0.0264823	0.417165	5.5524	1.49312	0.0417233	0.0248944	0.0202661
	MDA-MB-468 Treatment B Replicate 1	0.0823888	0.00453251	0.0956876	1.14338	1.61246	0.238378	0.102284	0.392394	1.01403	0.081687	0.133429	0.0812695	0.711682	5.29228	1.50527	0.185493	0.035651	0.05509
	MDA-MB-468 Treatment B Replicate 2	0.0872035	0.00690111	0.115682	0.96929	1.37633	0.20124	0.0899588	0.334026	0.843042	0.0673623	0.08914	0.0482993	0.511442	4.18208	1.16202	0.135657	0.0313005	0.0325664
	MDA-MB-468 Treatment B Replicate 3	0.0891961	0.0111675	0.148823	1.35372	1.80658	0.24727	0.106702	0.361324	1.07887	0.079	0.0701116	0.0518248	0.728271	5.59486	1.46433	0.147369	0.0376396	0.0494518
	QC_07	0.124967	0.00804197	0.111252	0.537161	1.43401	0.126626	0.0749623	0.272765	0.895585	0.0796841	0.0531177	0.0511405	0.570298	3.78442	1.11289	0.176413	0.0477632	0.0719725
	QC_08	0.127483	0.00738711	0.114369	0.529182	1.41588	0.124764	0.0721997	0.267519	0.878735	0.0778343	0.0527927	0.0507869	0.553319	3.79315	1.08674	0.17539	0.0460401	0.0686314
	QC_09	0.12813	0.00785468	0.112405	0.544311	1.44953	0.125465	0.075212	0.279763	0.915509	0.0800407	0.0540846	0.0540693	0.550596	3.91899	1.11007	0.187254	0.0442034	0.0635653
	QC_10	0.122889	0.00612978	0.116763	0.563913	1.51352	0.125143	0.0795159	0.2854	0.949439	0.0840678	0.0530564	0.0562418	0.575306	4.11057	1.16447	0.199816	0.0411106	0.0658061
	QC_11	0.131786	0.00829845	0.11773	0.56314	1.47569	0.134437	0.0793008	0.28819	0.917488	0.0889563	0.0542779	0.0554664	0.573425	4.00088	1.1538	0.204402	0.0397523	0.0619248
	QC_12	0.127994	0.00705835	0.107912	0.540154	1.44747	0.124621	0.0702802	0.280765	0.913556	0.083048	0.0478047	0.0529035	0.545049	3.98816	1.13755	0.189069	0.0381937	0.06003
	Average	0.127208	0.00746173	0.113405	0.54631	1.45602	0.126843	0.0752452	0.279067	0.911719	0.0822719	0.0525224	0.0534347	0.561332	3.9327	1.12759	0.188724	0.0428439	0.0653217
	Stdev	0.00303908	0.00079165	0.00365284	0.014227	0.0343628	0.00378837	0.00370661	0.00774299	0.0237577	0.00399689	0.0023871	0.00223458	0.0131646	0.12729	0.0294545	0.0118363	0.00375367	0.00442829
	%CV	2.38906	10.6095	3.22106	2.6042	2.36006	2.98667	4.92604	2.7746	2.60581	4.85815	4.54493	4.18189	2.34524	3.23671	2.61217	6.27173	8.76126	6.7792

## Sheet: PE
		Peak Area Ratio
	Sample ID	PE_32:1	PE_38:6	PE34:2	PE40:7	PE36:4	PE_P36:1	PE_P36:4	PE_P36:3	PE34:1	PE40:6	PE36:2	PE38:4	PE40:4	PE36:1
	Saos2 Treatment A Replicate 1	0.16925	0.353253	0.322088	0.214545	0.276169	0.0825635	0.0609553	0.0135374	1.07052	0.335702	1.05939	0.898942	0.217087	0.841448
	Saos2 Treatment A Replicate 2	0.164465	0.342092	0.336222	0.213936	0.249771	0.0823311	0.0584881	0.0151816	1.03657	0.314988	1.04493	0.813602	0.209977	0.792116
	Saos2 Treatment A Replicate 3	0.200547	0.36848	0.374199	0.231116	0.289273	0.087255	0.0601064	0.0147237	1.16022	0.354552	1.13358	0.888275	0.202231	0.879071
	Saos2 Treatment B Replicate 1	0.171581	0.430252	0.297175	0.247095	0.296052	0.0641286	0.0532531	0.0103938	0.878284	0.373395	0.860006	0.761155	0.191571	0.595532
	Saos2 Treatment B Replicate 2	0.17961	0.443767	0.311235	0.255643	0.326347	0.0752459	0.0566092	0.0137871	1.02854	0.452877	0.967125	0.889596	0.23198	0.805396
	Saos2 Treatment B Replicate 3	0.171096	0.417959	0.30008	0.225474	0.28256	0.0594238	0.0499988	0.0102481	0.953328	0.397848	0.883201	0.830008	0.202535	0.762598
	U2OS Treatment A Replicate 1	0.157061	0.0525902	0.368557	0.0850111	0.305162	0.085109	0.0631195	0.0228946	0.760268	0.100655	1.17277	1.07412	0.0656869	0.493593
	U2OS Treatment A Replicate 2	0.158985	0.0457118	0.364467	0.0909742	0.291254	0.0819443	0.0639972	0.0211851	0.844928	0.111103	1.33354	1.19743	0.0785944	0.621419
	U2OS Treatment A Replicate 3	0.165908	0.0548278	0.367771	0.090107	0.303159	0.0820062	0.0608572	0.0177866	0.756103	0.0954124	1.19247	1.09615	0.0634696	0.569886
	U2OS Treatment B Replicate 1	0.1417	0.0481986	0.292937	0.107318	0.301841	0.0669767	0.0488492	0.0170442	0.542436	0.111859	1.032	1.14481	0.0601316	0.379045
	U2OS Treatment B Replicate 2	0.155708	0.0747584	0.335752	0.130134	0.359446	0.0783774	0.0559313	0.0176542	0.629359	0.124483	1.14633	1.29371	0.0632748	0.451403
	U2OS Treatment B Replicate 3	0.118858	0.0525835	0.267158	0.0890134	0.283136	0.0731254	0.051999	0.0164566	0.520785	0.0956905	1.04291	1.17158	0.0662948	0.38188
	MDA-MB-231 Treatment A Replicate 1	0.0441965	0.0409264	0.121624	0.113599	0.0866617	0.0448886	0.0355278	0.0164733	0.261899	0.244951	0.803778	0.808732	0.0972196	0.658528
	MDA-MB-231 Treatment A Replicate 2	0.0422259	0.0520082	0.122263	0.125337	0.0799544	0.0510832	0.033361	0.0151228	0.255927	0.236776	0.75923	0.731677	0.105686	0.700106
	MDA-MB-231 Treatment A Replicate 3	0.046991	0.0544144	0.133176	0.133652	0.0946007	0.0579771	0.0366344	0.0234811	0.283803	0.252185	0.829942	0.839419	0.113159	0.644594
	MDA-MB-231 Treatment B Replicate 1	0.0549497	0.0620133	0.130418	0.15931	0.11283	0.0494938	0.0401967	0.0180303	0.274729	0.248658	0.790084	0.884959	0.114655	0.630942
	MDA-MB-231 Treatment B Replicate 2	0.0473345	0.0591091	0.139508	0.162504	0.107481	0.0468451	0.042416	0.0209888	0.285359	0.273698	0.850768	0.967124	0.136572	0.776295
	MDA-MB-231 Treatment B Replicate 3	0.0474324	0.0645476	0.116653	0.13756	0.0864884	0.0473274	0.0396084	0.0143302	0.287929	0.248274	0.812286	0.955806	0.111671	0.591024
	MDA-MB-468 Treatment A Replicate 1	0.151886	0.104738	0.479516	0.181251	0.145383	0.142501	0.0370387	0.0186903	0.796878	0.182447	1.85525	0.350426	0.0303396	0.442646
	MDA-MB-468 Treatment A Replicate 2	0.168911	0.124287	0.532531	0.229367	0.168804	0.160103	0.0373037	0.0165607	0.798143	0.15019	1.76372	0.281857	0.0211255	0.404722
	MDA-MB-468 Treatment A Replicate 3	0.1724	0.112183	0.556405	0.237268	0.188962	0.175475	0.0408488	0.0201565	0.956937	0.209111	2.37382	0.423007	0.0309768	0.494298
	MDA-MB-468 Treatment B Replicate 1	0.22939	0.258053	0.534079	0.252301	0.339124	0.131376	0.0472953	0.0279119	1.17163	0.278032	1.78726	0.505653	0.0395399	0.773023
	MDA-MB-468 Treatment B Replicate 2	0.194357	0.247655	0.485774	0.238096	0.328743	0.12631	0.0393099	0.0230065	0.99885	0.258262	1.65722	0.447125	0.0352595	0.630308
	MDA-MB-468 Treatment B Replicate 3	0.236931	0.333958	0.574511	0.317362	0.464	0.15196	0.0599784	0.0336222	1.28698	0.379851	2.07424	0.716032	0.0508375	0.877485
	QC_07	0.128863	0.151487	0.301014	0.1628	0.219921	0.0759562	0.0494948	0.021524	0.698575	0.230744	1.11125	0.752724	0.103157	0.543107
	QC_08	0.132613	0.144117	0.288538	0.155582	0.210324	0.0774272	0.0501907	0.0197815	0.694221	0.215682	1.11798	0.780203	0.100209	0.497571
	QC_09	0.129198	0.142789	0.290845	0.151092	0.205598	0.0746493	0.0495783	0.018848	0.661458	0.21307	1.11796	0.72343	0.0926595	0.468196
	QC_10	0.135886	0.143297	0.294753	0.153947	0.211443	0.0765348	0.0422476	0.0202795	0.719125	0.234554	1.22106	0.832297	0.082628	0.454205
	QC_11	0.12802	0.143255	0.28867	0.153833	0.208108	0.0850534	0.0488212	0.0203016	0.718104	0.238165	1.18466	0.834995	0.102222	0.445696
	QC_12	0.133451	0.14746	0.302828	0.165075	0.208564	0.0762761	0.0461656	0.0197832	0.645729	0.208718	1.10873	0.731037	0.0875101	0.425328
	Average	0.131338	0.145401	0.294441	0.157055	0.21066	0.0776495	0.0477497	0.0200863	0.689535	0.223489	1.14361	0.775781	0.094731	0.472351
	Stdev	0.00311405	0.00342876	0.00624062	0.00556935	0.00496041	0.00373804	0.00304233	0.000879639	0.030009	0.012475	0.0474602	0.0489779	0.00848576	0.0422151
	%CV	2.37101	2.35814	2.11948	3.54612	2.3547	4.81399	6.37141	4.3793	4.35207	5.58195	4.15004	6.31337	8.95775	8.93723

## Sheet: PS
		Peak Area Ratio
	Sample ID	PS18:0-18:2	PS18:0-20:4	PS18:0-22:6	PS_18:2-18:2
	Saos2 Treatment A Replicate 1	0.153531	0.0802162	0.349353	0.0199155
	Saos2 Treatment A Replicate 2	0.145716	0.0708622	0.320651	0.0238566
	Saos2 Treatment A Replicate 3	0.192425	0.0783436	0.406037	0.0269887
	Saos2 Treatment B Replicate 1	0.103458	0.0553045	0.268945	0.0212898
	Saos2 Treatment B Replicate 2	0.126991	0.0528047	0.277338	0.0244638
	Saos2 Treatment B Replicate 3	0.111165	0.0558958	0.270228	0.0186907
	U2OS Treatment A Replicate 1	0.309043	0.132084	0.168488	0.0234067
	U2OS Treatment A Replicate 2	0.327109	0.132832	0.137449	0.0208066
	U2OS Treatment A Replicate 3	0.279198	0.133877	0.162847	0.0160237
	U2OS Treatment B Replicate 1	0.188495	0.0881191	0.0924096	0.0177111
	U2OS Treatment B Replicate 2	0.278747	0.116206	0.130043	0.0177917
	U2OS Treatment B Replicate 3	0.22638	0.113951	0.0956826	0.0124539
	MDA-MB-231 Treatment A Replicate 1	0.170351	0.0801637	0.20383	0.017266
	MDA-MB-231 Treatment A Replicate 2	0.201959	0.110608	0.235032	0.0145737
	MDA-MB-231 Treatment A Replicate 3	0.209624	0.109662	0.258816	0.018413
	MDA-MB-231 Treatment B Replicate 1	0.210888	0.103377	0.183299	0.0174991
	MDA-MB-231 Treatment B Replicate 2	0.217162	0.106543	0.186904	0.0119005
	MDA-MB-231 Treatment B Replicate 3	0.198763	0.106499	0.177112	0.0152739
	MDA-MB-468 Treatment A Replicate 1	0.330537	0.0645478	0.252281	0.0214538
	MDA-MB-468 Treatment A Replicate 2	0.273095	0.0593963	0.201492	0.0315924
	MDA-MB-468 Treatment A Replicate 3	0.279002	0.0652591	0.212678	0.0277282
	MDA-MB-468 Treatment B Replicate 1	0.266524	0.0887285	0.307839	0.021515
	MDA-MB-468 Treatment B Replicate 2	0.23728	0.0736829	0.250206	0.016305
	MDA-MB-468 Treatment B Replicate 3	0.250112	0.0964794	0.322782	0.0217761
	QC_07	0.220141	0.100473	0.222802	0.0148843
	QC_08	0.214302	0.0944684	0.225353	0.0151827
	QC_09	0.205015	0.0840049	0.218989	0.0170698
	QC_10	0.218844	0.0789349	0.223236	0.0209562
	QC_11	0.196746	0.0836704	0.211834	0.0158193
	QC_12	0.200657	0.0721787	0.213035	0.017059
	Average	0.209284	0.0856216	0.219208	0.0168285
	Stdev	0.00984201	0.0103021	0.00564669	0.00222062
	%CV	4.7027	12.0321	2.57595	13.1956

## Sheet: PA
		Peak Area Ratio
	Sample ID	PA(34:1)	PA(36:2)	PA(36:3)	PA(38:4)
	Saos2 Treatment A Replicate 1	0.1873	0.1001	0.02092	0.02502
	Saos2 Treatment A Replicate 2	0.18729	0.07498	0.02317	0.02086
	Saos2 Treatment A Replicate 3	0.19877	0.08402	0.02556	0.02521
	Saos2 Treatment B Replicate 1	0.16149	0.08876	0.0231	0.0255
	Saos2 Treatment B Replicate 2	0.13421	0.08375	0.01986	0.02537
	Saos2 Treatment B Replicate 3	0.14695	0.08122	0.01885	0.02335
	U2OS Treatment A Replicate 1	0.21962	0.10877	0.02408	0.03077
	U2OS Treatment A Replicate 2	0.25489	0.1024	0.04152	0.02651
	U2OS Treatment A Replicate 3	0.23176	0.10005	0.02916	0.01808
	U2OS Treatment B Replicate 1	0.15276	0.07474	0.02722	0.01857
	U2OS Treatment B Replicate 2	0.24422	0.13532	0.04732	0.03484
	U2OS Treatment B Replicate 3	0.23067	0.11303	0.03589	0.03177
	MDA-MB-231 Treatment A Replicate 1	0.3151	0.22294	0.0721	0.04285
	MDA-MB-231 Treatment A Replicate 2	0.39829	0.24021	0.08556	0.047
	MDA-MB-231 Treatment A Replicate 3	0.35237	0.24902	0.11538	0.06488
	MDA-MB-231 Treatment B Replicate 1	0.42384	0.28336	0.10356	0.0506
	MDA-MB-231 Treatment B Replicate 2	0.33483	0.30742	0.11944	0.0661
	MDA-MB-231 Treatment B Replicate 3	0.32251	0.26543	0.09842	0.06301
	MDA-MB-468 Treatment A Replicate 1	0.27171	0.16819	0.05022	0.03119
	MDA-MB-468 Treatment A Replicate 2	0.22065	0.19321	0.07037	0.03684
	MDA-MB-468 Treatment A Replicate 3	0.27428	0.19831	0.0635	0.04086
	MDA-MB-468 Treatment B Replicate 1	0.19219	0.14698	0.05112	0.02957
	MDA-MB-468 Treatment B Replicate 2	0.19267	0.09775	0.03865	0.03061
	MDA-MB-468 Treatment B Replicate 3	0.1771	0.11578	0.05155	0.02845
	QC_01	0.21232	0.14184	0.04695	0.02771
	QC_02	0.21184	0.14419	0.03987	0.02951
	QC_03	0.21457	0.15021	0.04415	0.02971
	QC_04	0.20675	0.12381	0.04618	0.03171
	QC_05	0.22196	0.15679	0.05424	0.03972
	QC_06	0.20063	0.1201	0.04886	0.02826
	Average	0.211345	0.13949	0.0467083	0.0311033
	Stdev	0.00721387	0.0145853	0.00479585	0.00444284
	%CV	3.41332	10.4562	10.2677	14.2841

## Sheet: LPA
		Peak Area Ratio
	Sample ID	LPA C16:0	LPA C18:0
	Saos2 Treatment A Replicate 1	0.00234	0.00374
	Saos2 Treatment A Replicate 2	0.00186	0.00515
	Saos2 Treatment A Replicate 3	0.00305	0.00559
	Saos2 Treatment B Replicate 1	0.00159	0.00497
	Saos2 Treatment B Replicate 2	0.00166	0.00493
	Saos2 Treatment B Replicate 3	0.00219	0.00454
	U2OS Treatment A Replicate 1	0.00227	0.00482
	U2OS Treatment A Replicate 2	0.00222	0.00495
	U2OS Treatment A Replicate 3	0.00196	0.0051
	U2OS Treatment B Replicate 1	0.00146	0.00465
	U2OS Treatment B Replicate 2	0.00153	0.00529
	U2OS Treatment B Replicate 3	0.00146	0.00476
	MDA-MB-231 Treatment A Replicate 1	0.00209	0.00509
	MDA-MB-231 Treatment A Replicate 2	0.00237	0.00539
	MDA-MB-231 Treatment A Replicate 3	0.00142	0.00517
	MDA-MB-231 Treatment B Replicate 1	0.00186	0.00515
	MDA-MB-231 Treatment B Replicate 2	0.00169	0.0047
	MDA-MB-231 Treatment B Replicate 3	0.00147	0.0035
	MDA-MB-468 Treatment A Replicate 1	0.00201	0.00504
	MDA-MB-468 Treatment A Replicate 2	0.00135	0.00514
	MDA-MB-468 Treatment A Replicate 3	0.00136	0.00452
	MDA-MB-468 Treatment B Replicate 1	0.00399	0.00407
	MDA-MB-468 Treatment B Replicate 2	0.00301	0.00455
	MDA-MB-468 Treatment B Replicate 3	0.00353	0.00473
	QC_01	0.0022	0.00526
	QC_02	0.00189	0.00451
	QC_03	0.00186	0.00532
	QC_04	0.00203	0.00498
	QC_05	0.00191	0.00418
	QC_06	0.00203	0.00557
	Average	0.00198667	0.00497
	Stdev	0.000126912	0.000529604
	%CV	6.38819	10.656

## Sheet: Cells
	Sample ID	Count 1	Count 2	Average	Water (uL)
	Saos2 Treatment A Replicate 1	1.75	1.81	1.78	250
	Saos2 Treatment A Replicate 2	2.17	2.11	2.14	300.562
	Saos2 Treatment A Replicate 3	1.98	1.94	1.96	275.281
	Saos2 Treatment B Replicate 1	1.91	1.99	1.95	273.876
	Saos2 Treatment B Replicate 2	1.79	1.82	1.805	253.511
	Saos2 Treatment B Replicate 3	1.88	1.93	1.905	267.556
	U2OS Treatment A Replicate 1	2.17	2.21	2.19	307.584
	U2OS Treatment A Replicate 2	2.48	2.28	2.38	334.27
	U2OS Treatment A Replicate 3	2.11	2.05	2.08	292.135
	U2OS Treatment B Replicate 1	2.72	2.44	2.58	362.36
	U2OS Treatment B Replicate 2	1.91	1.82	1.865	261.938
	U2OS Treatment B Replicate 3	1.85	1.88	1.865	261.938
	MDA-MB-231 Treatment A Replicate 1	2.8	2.61	2.705	379.916
	MDA-MB-231 Treatment A Replicate 2	2.26	2.33	2.295	322.331
	MDA-MB-231 Treatment A Replicate 3	1.79	1.95	1.87	262.64
	MDA-MB-231 Treatment B Replicate 1	1.74	2.02	1.88	264.045
	MDA-MB-231 Treatment B Replicate 2	1.87	1.95	1.91	268.258
	MDA-MB-231 Treatment B Replicate 3	1.95	2.14	2.045	287.219
	MDA-MB-468 Treatment A Replicate 1	2.76	2.56	2.66	373.596
	MDA-MB-468 Treatment A Replicate 2	1.85	2.28	2.065	290.028
	MDA-MB-468 Treatment A Replicate 3	2.17	1.99	2.08	292.135
	MDA-MB-468 Treatment B Replicate 1	2.65	2.33	2.49	349.719
	MDA-MB-468 Treatment B Replicate 2	2.55	2.67	2.61	366.573
	MDA-MB-468 Treatment B Replicate 3	2.04	1.89	1.965	275.983
