# Supplementary material for: Metabolic compensation activates pro-survival mTORC1 signaling upon 3-phosphoglycerate dehydrogenase inhibition in osteosarcoma
Source: Cell Rep. Author manuscript; Available in PMC 2021 Oct 28. (PMC8552368; doi:10.1016/j.celrep.2020.108678)
Supplement: 4 [file NIHMS1748607-supplement-4.xlsx]

## Sheet: Sheet1
NanoString Metabolism Gene Panel
cell_line			NOS1	NOS1	NOS1	NOS1	NOS1	NOS1	Saos2	Saos2	Saos2	Saos2	Saos2	Saos2
treatment			NCT-inactive	NCT-inactive	NCT-inactive	NCT-503	NCT-503	NCT-503	NCT-inactive	NCT-inactive	NCT-inactive	NCT-503	NCT-503	NCT-503
Positive	POS_A	ERCC_00117.1	19704	26516	20250	17970	12930	9357	24288	21293	20914	23169	24904	21019
Positive	POS_B	ERCC_00112.1	4788	6324	4900	4418	2965	2089	5657	5282	4987	5576	6061	5153
Positive	POS_C	ERCC_00002.1	1711	2345	1846	1678	1190	909	2158	1862	1796	1963	2134	1828
Positive	POS_D	ERCC_00092.1	394	575	420	454	340	272	516	443	416	481	486	450
Positive	POS_E	ERCC_00035.1	70	97	74	73	46	51	79	83	74	81	84	75
Positive	POS_F	ERCC_00034.1	25	28	20	27	14	15	25	20	33	34	30	36
Negative	NEG_A	ERCC_00096.1	9	2	10	4	8	2	7	5	10	7	5	4
Negative	NEG_B	ERCC_00041.1	12	5	7	7	12	4	14	9	9	10	5	5
Negative	NEG_C	ERCC_00019.1	4	2	7	4	3	2	7	4	5	3	2	4
Negative	NEG_D	ERCC_00076.1	5	4	9	2	6	3	2	8	6	11	9	7
Negative	NEG_E	ERCC_00098.1	6	8	8	6	4	9	11	6	13	9	3	13
Negative	NEG_F	ERCC_00126.1	10	8	15	15	14	6	13	8	11	18	13	11
Negative	NEG_G	ERCC_00144.1	3	4	2	2	4	3	2	2	1	3	1	1
Negative	NEG_H	ERCC_00154.1	5	8	4	4	5	4	4	2	4	3	7	6
Endogenous	A2M	NM_000014.4	241	142	207	280	214	195	394	451	365	371	318	356
Endogenous	AADAT	NM_016228.3	159	149	209	252	211	145	231	222	218	227	235	245
Endogenous	AANAT	NM_001088.2	6	1	3	3	5	2	6	4	4	4	5	4
Endogenous	ABL1	NM_005157.3	426	328	443	476	502	326	701	698	627	715	701	704
Endogenous	ACAA2	NM_006111.2	457	405	468	497	503	265	872	853	807	854	766	772
Endogenous	ACACA	NM_198834.1	106	65	92	98	71	49	142	119	108	150	140	135
Endogenous	ACACB	NM_001093.3	102	75	100	141	139	88	53	60	43	39	48	54
Endogenous	ACADL	NM_001608.3	18	14	17	19	22	14	37	28	30	37	35	36
Endogenous	ACAP2	NM_012287.5	432	282	410	496	454	358	659	653	566	725	629	668
Endogenous	ACAT1	NM_000019.3	711	626	676	911	879	737	374	312	308	415	325	364
Endogenous	ACAT2	NM_005891.2	134	109	122	87	94	64	2315	2026	1977	1821	1618	1777
Endogenous	ACMSD	NM_138326.2	3	7	7	8	15	4	14	9	14	10	6	9
Endogenous	ACOT12	NM_130767.2	11	8	14	7	13	11	12	15	16	17	17	13
Endogenous	ACOX1	NM_004035.5	837	618	965	862	808	572	994	985	842	929	874	927
Endogenous	ACSF3	NR_045667.2	104	91	105	126	100	87	15	23	23	24	19	23
Endogenous	ACY1	NM_000666.2	9	8	10	10	8	5	15	10	4	9	7	11
Endogenous	ADA	NM_000022.2	150	115	118	215	204	147	78	85	96	100	102	89
Endogenous	ADAL	NM_001012969.2	75	72	95	91	93	67	113	109	119	143	125	130
Endogenous	ADH1A	NM_000667.3	3	6	3	5	6	1	3	8	2	4	3	1
Endogenous	ADH1B	NM_000668.4	4	5	5	6	4	1	9	10	5	5	6	5
Endogenous	ADH1C	NM_000669.3	7	3	3	2	4	8	1	3	2	3	1	4
Endogenous	ADH4	NM_000670.3	3	6	4	5	5	4	10	6	2	6	8	11
Endogenous	ADH6	NM_000672.3	19	21	26	29	21	23	15	18	20	15	12	16
Endogenous	ADH7	NM_000673.3	6	5	5	4	3	2	8	3	4	7	6	6
Endogenous	ADK	NM_001123.2	1426	1122	1441	1753	1744	1121	1261	1267	1239	1256	1155	1239
Endogenous	ADORA2A	NM_000675.3	19	17	15	25	13	14	28	33	31	38	32	32
Endogenous	AFMID	NM_001010982.4	166	149	192	219	231	132	153	147	146	170	160	161
Endogenous	AGXT	NM_000030.2	3	3	6	5	6	4	9	11	11	6	4	15
Endogenous	AGXT2	NM_031900.3	11	3	7	3	6	4	7	5	6	5	5	11
Endogenous	AK3	NM_016282.2	271	190	270	398	369	271	264	250	243	223	282	248
Endogenous	AKR1C4	NM_001818.2	4	3	2	7	6	5	4	4	6	8	3	3
Endogenous	AKT1	NM_001014431.1	698	643	786	827	851	665	1066	1028	929	1037	986	1038
Endogenous	AKT1S1	NM_032375.3	429	354	479	466	444	297	729	689	641	674	640	650
Endogenous	AKT2	NM_001626.4	718	668	785	914	763	502	568	527	486	554	525	531
Endogenous	AKT3	NM_005465.4	6	5	6	8	8	3	224	247	210	265	227	255
Endogenous	ALDH2	NM_000690.2	399	363	410	510	431	287	185	187	158	262	226	245
Endogenous	ALDOA	NM_184041.2	5110	4663	5896	5469	5392	4092	8270	8220	8134	7936	7300	7717
Endogenous	ALDOB	NM_000035.3	4	3	8	7	2	3	10	4	12	5	11	5
Endogenous	ALOX12	NM_000697.1	1	5	5	7	7	5	5	5	2	8	3	4
Endogenous	ALOX15	NM_001140.3	12	12	7	14	21	9	11	8	12	14	19	16
Endogenous	ALOX5	NM_000698.2	12	6	8	15	6	11	15	11	14	18	11	15
Endogenous	AMDHD1	NM_152435.2	53	44	67	55	55	41	19	7	16	15	13	14
Endogenous	AMPD1	NM_000036.2	8	7	7	10	8	6	8	16	8	8	9	6
Endogenous	AMPD2	NM_004037.6	483	451	576	656	541	360	411	436	430	416	415	416
Endogenous	AMPD3	NM_000480.2	21	15	20	25	22	11	6	11	9	12	7	10
Endogenous	AOC1	NM_001091.2	6	5	9	3	3	2	6	6	7	6	3	3
Endogenous	AOC3	NM_001277731.1	26	20	31	28	28	27	6	7	8	4	6	10
Endogenous	AOX1	NM_001159.3	9	6	6	9	11	6	29	40	23	29	35	40
Endogenous	AP2S1	NM_021575.2	1831	1642	1914	2005	2123	1791	2227	2086	2158	2188	2132	2251
Endogenous	APOA1	NM_000039.1	14	7	4	13	11	8	6	7	3	6	5	10
Endogenous	APOA2	NM_001643.1	7	2	7	5	8	4	1	10	7	8	6	5
Endogenous	APOA4	NM_000482.3	11	10	8	12	4	1	9	5	11	11	11	11
Endogenous	APOB	NM_000384.2	14	14	15	12	16	9	11	13	16	23	10	20
Endogenous	APOC2	NM_000483.3	16	10	8	15	13	8	21	11	15	20	17	15
Endogenous	APOC3	NM_000040.1	5	5	5	5	4	6	7	3	1	2	6	6
Endogenous	APOE	NM_000041.2	22	20	24	20	20	14	27	24	22	20	18	20
Endogenous	APOM	NM_019101.2	10	12	16	14	14	10	25	11	19	20	23	25
Endogenous	APRT	NM_000485.2	1014	943	1132	1018	950	649	704	658	696	685	657	653
Endogenous	AR	NM_000044.2	3	1	4	6	1	3	33	47	26	49	44	40
Endogenous	ARF5	NM_001662.2	286	267	340	358	396	343	719	780	777	805	752	812
Endogenous	ARG1	NM_000045.3	6	2	2	6	11	5	6	2	2	11	3	4
Endogenous	ARID1A	NM_006015.4	249	158	244	321	301	204	432	534	398	484	443	445
Endogenous	ARID1B	NM_020732.3	513	404	541	760	658	417	580	517	500	608	537	526
Endogenous	ARID2	NM_152641.2	490	372	439	438	430	324	568	498	448	505	460	468
Endogenous	ARPC4	NM_005718.4	4011	3802	5080	4995	4827	3754	2392	2363	2159	2420	2327	2468
Endogenous	ASCL1	NM_004316.3	6	3	8	8	5	4	7	5	6	10	3	9
Endogenous	ASH1L	NM_018489.2	1156	768	1034	1140	1195	837	1247	1321	1092	1241	1127	1112
Endogenous	ASL	NM_000048.3	513	451	558	635	582	358	419	420	409	478	459	455
Endogenous	ASMT	NM_001171039.1	1	1	1	1	2	1	2	1	2	1	1	3
Endogenous	ASNS	NM_183356.2	257	245	346	856	825	514	360	322	320	1333	1330	1402
Endogenous	ASPA	NM_000049.2	8	8	4	4	5	5	8	6	9	7	2	11
Endogenous	ASPG	NM_001080464.2	9	1	1	2	1	1	1	2	3	4	1	1
Endogenous	ASS1	NM_000050.4	920	861	1166	2010	1820	892	19	25	14	21	21	23
Endogenous	ATF4	NM_001675.2	8313	8008	10099	18938	19081	11873	4602	4346	4231	7119	6663	6816
Endogenous	ATF7	NM_001130060.1	399	331	414	526	498	309	375	380	302	354	346	344
Endogenous	ATF7IP	NM_018179.3	431	347	449	463	456	338	298	316	268	335	332	319
Endogenous	ATG101	NM_021934.4	125	114	168	176	162	158	124	126	103	104	92	112
Endogenous	ATG2B	NM_018036.5	225	182	235	314	312	188	385	397	363	412	380	415
Endogenous	ATOX1	NM_004045.3	578	500	616	635	585	425	735	732	804	908	782	920
Endogenous	ATP5F1D	NM_001687.4	203	199	247	203	228	161	637	593	578	543	576	624
Endogenous	ATP5ME	NM_007100.3	1136	1000	1230	1304	1313	1220	718	676	782	804	651	747
Endogenous	ATP6V1F	NM_001198909.1	832	784	887	1215	1173	968	2425	2304	2225	2741	2507	2699
Endogenous	ATXN7	NM_001128149.2	226	175	235	319	331	247	152	167	107	155	150	164
Endogenous	BAD	NM_004322.3	304	309	324	406	368	241	355	355	320	365	380	386
Endogenous	BCL2	NM_000657.2	127	95	146	138	130	97	180	194	173	137	195	193
Endogenous	BCL2A1	NM_004049.2	5	1	2	5	2	1	6	2	1	3	7	6
Endogenous	BCL2L1	NM_138578.1	682	576	732	724	704	418	429	501	410	492	479	517
Endogenous	BHMT	NM_001713.2	1	1	1	1	3	1	1	2	2	1	1	2
Endogenous	BHMT2	NM_001178005.1	6	14	11	13	11	6	16	7	10	7	9	14
Endogenous	BIRC3	NM_182962.1	1	4	1	1	1	1	1	3	3	1	5	3
Endogenous	BLK	NM_001715.2	1	3	6	7	5	5	3	5	1	8	5	4
Endogenous	BRAF	NM_004333.3	265	217	295	439	423	270	442	439	401	503	460	457
Endogenous	BRCA1	NM_007294.3	200	140	206	209	187	169	193	179	180	173	168	149
Endogenous	BRCA2	NM_000059.3	49	38	63	53	46	19	86	103	108	106	131	114
Endogenous	BRCC3	NM_024332.3	200	157	226	189	197	141	553	521	528	583	481	537
Endogenous	BRIP1	NM_032043.1	343	252	378	295	267	252	1816	1981	1592	1597	1581	1545
Endogenous	BTK	NM_000061.1	3	7	7	10	3	5	10	10	8	12	9	8
Endogenous	BUB1	NM_004336.3	2630	1874	2302	2729	2605	2091	1207	1059	1011	1070	1021	1116
Endogenous	BUB1B	NM_001211.4	1644	1246	1435	1569	1572	1303	1661	1640	1478	1456	1400	1413
Endogenous	CA12	NM_001218.3	8	3	7	5	6	5	20	20	25	18	20	15
Endogenous	CA9	NM_001216.2	6	10	3	6	7	11	6	4	4	7	3	8
Endogenous	CAB39	NM_001130849.1	227	183	239	299	261	172	509	494	453	548	503	486
Endogenous	CACNA1A	NM_001127221.1	1	8	4	7	6	7	3	16	17	7	15	13
Endogenous	CACNA1E	NM_000721.2	4	1	4	7	3	1	10	7	6	7	7	7
Endogenous	CACNB4	NM_000726.3	17	17	13	26	25	11	39	24	31	18	23	20
Endogenous	CACNG2	NM_006078.3	7	9	8	6	7	4	7	3	4	5	6	12
Endogenous	CACNG3	NM_006539.2	4	2	4	6	5	5	5	4	5	7	7	5
Endogenous	CACNG7	NM_031896.3	1	1	1	1	1	1	1	1	2	6	1	1
Endogenous	CAD	NM_004341.3	537	470	620	638	625	451	1174	1143	1012	1156	1183	1103
Endogenous	CARD11	NM_032415.2	6	1	5	5	3	4	6	2	5	5	3	7
Endogenous	CAT	NM_001752.2	167	148	197	243	231	170	334	368	307	354	307	318
Endogenous	CBL	NM_005188.2	385	285	434	456	437	268	198	189	189	206	222	219
Endogenous	CBR4	NM_032783.4	353	261	342	396	374	264	505	468	469	491	424	462
Endogenous	CCL13	NM_005408.2	9	7	10	5	9	7	7	9	9	10	6	10
Endogenous	CCL19	NM_006274.2	3	1	5	6	3	1	4	2	1	6	5	2
Endogenous	CCL4	NM_002984.2	5	1	1	3	1	5	1	1	4	1	2	1
Endogenous	CCL5	NM_002985.2	14	10	15	23	13	13	5	9	6	11	8	14
Endogenous	CCNA1	NM_003914.3	8	7	5	10	7	9	3	5	5	1	9	4
Endogenous	CCNA2	NM_001237.2	2737	2295	2721	2704	2871	2236	2354	2273	2146	2177	2059	2137
Endogenous	CCNB2	NM_004701.2	959	841	959	1191	1143	869	647	552	566	677	647	660
Endogenous	CCND1	NM_053056.2	11	3	10	10	7	13	13	12	12	17	14	14
Endogenous	CD14	NM_000591.2	11	9	11	13	14	16	11	8	18	19	9	14
Endogenous	CD163	NM_004244.4	6	6	5	6	6	3	3	9	7	15	12	11
Endogenous	CD180	NM_005582.2	9	3	4	7	3	5	7	4	7	5	4	8
Endogenous	CD19	XM_011545981.1	9	12	12	7	11	9	2	8	8	7	10	6
Endogenous	CD209	NM_001144899.1	3	1	2	3	3	2	3	2	3	4	2	4
Endogenous	CD244	NM_001166663.1	19	14	21	28	18	13	28	19	14	24	15	24
Endogenous	CD247	NM_000734.3	14	15	17	16	15	14	11	19	11	10	16	7
Endogenous	CD27	NM_001242.4	12	4	3	9	2	5	6	7	2	9	10	7
Endogenous	CD274	NM_014143.3	1	3	5	5	3	2	10	6	3	7	8	11
Endogenous	CD276	NM_001024736.1	3346	2946	3573	3595	3512	2510	595	585	506	531	501	513
Endogenous	CD28	NM_001243078.1	9	4	9	13	5	7	15	11	13	12	12	13
Endogenous	CD36	NM_000072.3	1408	1254	1784	2504	2236	1289	171	158	197	172	175	196
Endogenous	CD3D	NM_000732.4	9	7	12	13	12	4	17	11	4	13	11	11
Endogenous	CD3E	NM_000733.2	4	4	4	2	6	6	2	1	3	2	3	4
Endogenous	CD3G	NM_000073.2	3	4	4	3	2	1	3	5	1	1	7	3
Endogenous	CD4	NM_000616.4	6	6	5	6	9	6	3	3	4	3	5	4
Endogenous	CD40LG	NM_000074.2	3	4	5	5	4	1	5	1	1	1	5	8
Endogenous	CD6	NM_001254751.1	9	6	8	6	8	3	6	11	6	5	7	6
Endogenous	CD63	NM_001780.4	5057	4772	6114	6237	5755	4442	6998	6726	6194	7433	6914	7333
Endogenous	CD68	NM_001251.2	8	12	15	8	16	7	12	20	15	17	15	27
Endogenous	CD84	NM_001184879.1	5	4	7	3	10	5	7	4	2	4	6	5
Endogenous	CD8A	NM_001768.6	4	1	7	7	4	5	7	4	4	8	2	3
Endogenous	CD8B	NM_172099.2	12	7	8	4	8	8	12	7	7	6	7	14
Endogenous	CDA	NM_001785.2	9	2	9	5	7	4	10	8	5	7	5	6
Endogenous	CDC20	NM_001255.2	1573	1280	1615	1838	1760	1282	630	612	554	622	597	620
Endogenous	CDCA5	NM_080668.3	262	268	299	285	304	269	452	462	417	485	410	450
Endogenous	CDCA8	NM_018101.2	415	324	419	386	394	300	512	508	489	521	500	513
Endogenous	CDK9	NM_001261.2	278	263	358	355	335	281	255	270	265	241	231	276
Endogenous	CEACAM3	NM_001815.3	3	2	6	4	4	3	2	3	2	5	6	4
Endogenous	CENPA	NM_001042426.1	997	768	931	1182	1073	995	958	918	904	1039	912	990
Endogenous	CHMP2A	NM_014453.3	400	388	437	543	506	363	163	163	164	172	192	189
Endogenous	CHMP6	NM_024591.4	264	254	299	320	294	159	540	500	478	510	525	488
Endogenous	CLOCK	NM_004898.2	303	263	358	350	330	202	303	307	269	296	282	335
Endogenous	CLSPN	NM_022111.2	684	554	668	493	466	414	1629	1465	1390	1291	1241	1197
Endogenous	CMKLR1	NM_004072.2	82	71	76	95	93	64	7	5	5	10	6	7
Endogenous	COL4A1	NM_001845.4	2	3	2	4	6	5	14	17	7	15	14	16
Endogenous	COL6A1	NM_001848.2	1796	1423	1751	1967	1866	1173	3239	3666	2878	3090	2922	3117
Endogenous	COL6A3	NM_004369.3	4	1	2	5	5	3	34	41	31	26	45	35
Endogenous	COPS6	NM_006833.4	1851	1605	2051	2204	2216	1815	3718	3605	3337	3856	3596	3829
Endogenous	COX14	NM_001257133.1	759	656	860	931	868	707	1176	1054	1112	1092	960	1063
Endogenous	COX4I1	NM_001318797.1	3962	3568	4157	4405	4542	3479	4864	4515	4560	4767	4296	4638
Endogenous	COX5A	NM_004255.3	4849	4276	5178	5414	5266	3640	2480	2365	2329	2351	2176	2373
Endogenous	COX5B	NM_001862.2	3304	2922	3570	3855	3726	2607	2904	2657	2855	3330	2768	3050
Endogenous	COX6A1	NM_004373.2	7183	6201	7354	7422	7691	5601	5298	4726	5109	5535	4718	5026
Endogenous	COX6B1	NM_001863.4	3595	3013	3662	3971	3972	2887	3567	3084	3544	3399	3020	3248
Endogenous	COX7B	NM_001866.2	2455	1851	2447	2364	2279	1663	3087	2822	3152	2946	2428	2652
Endogenous	COX7C	NM_001867.2	488	354	470	509	407	271	556	522	548	633	524	590
Endogenous	COX8A	NM_004074.2	2354	2018	2398	2822	2813	2005	3697	3406	3829	4015	3734	3950
Endogenous	CPA3	NM_001870.2	6	7	6	8	7	8	6	3	7	6	7	4
Endogenous	CPS1	NM_001875.3	203	138	166	277	265	178	12	9	7	11	10	17
Endogenous	CPT1A	NM_001876.3	141	125	155	160	152	118	71	82	67	78	67	51
Endogenous	CREB3L3	NM_001271995.1	5	3	3	3	6	3	7	2	7	8	5	8
Endogenous	CS	NM_004077.2	1026	833	1166	1334	1154	797	965	953	885	916	896	982
Endogenous	CSF3R	NM_000760.3	3	2	3	1	2	2	5	1	7	1	2	4
Endogenous	CTCF	NM_001191022.1	846	690	912	1047	975	588	713	643	645	734	640	682
Endogenous	CTLA4	NM_005214.3	6	6	4	10	7	1	7	6	12	9	14	10
Endogenous	CTPS1	NM_001301237.1	1047	959	1263	1117	978	636	1253	1158	1068	1064	979	1029
Endogenous	CTSA	NM_001127695.1	1142	965	1294	1525	1327	899	1947	1943	1731	1915	1794	1921
Endogenous	CTSD	NM_001909.3	968	964	1167	1652	1391	1099	1311	1491	1238	1544	1544	1537
Endogenous	CTSL	NM_001912.4	193	169	192	291	234	198	508	544	455	595	526	626
Endogenous	CTSS	NM_004079.3	17	15	17	34	32	24	33	38	19	51	39	41
Endogenous	CTSW	NM_001335.3	13	14	22	9	18	11	13	16	15	23	19	25
Endogenous	CTSZ	NM_001336.3	749	681	897	995	901	619	24	20	14	15	21	26
Endogenous	CXCL9	NM_002416.2	1	9	5	5	5	2	3	12	8	4	4	4
Endogenous	CXCR6	NM_006564.1	7	8	5	16	11	1	10	8	9	18	11	8
Endogenous	CYBB	NM_000397.3	3	7	10	4	16	5	3	9	3	10	6	7
Endogenous	CYP1A1	NM_000499.3	8	12	6	21	9	10	2	2	1	4	1	4
Endogenous	CYP1A2	NM_000761.3	11	9	7	8	8	7	11	8	7	7	8	10
Endogenous	CYP1B1	NM_000104.3	363	368	413	1138	1215	785	97	112	88	136	120	126
Endogenous	CYP4A11	NM_000778.3	9	6	5	8	7	9	12	10	7	6	16	4
Endogenous	CYP4A22	NM_001010969.3	5	2	8	5	9	5	7	11	9	15	10	16
Endogenous	CYP8B1	NM_004391.2	8	7	10	9	10	4	4	6	10	7	6	7
Endogenous	D2HGDH	NM_001287249.1	23	21	21	27	25	13	57	32	43	56	51	40
Endogenous	DAO	NM_001917.4	1	1	3	4	2	4	4	4	3	3	8	1
Endogenous	DCK	NM_000788.2	704	564	720	949	847	700	711	702	626	708	646	712
Endogenous	DDC	NM_000790.3	3	5	9	5	5	1	4	8	6	1	4	7
Endogenous	DEPTOR	NM_022783.3	8	8	19	25	18	11	49	45	36	39	36	36
Endogenous	DERA	NM_015954.2	379	326	407	417	332	266	226	161	180	202	200	195
Endogenous	DGLUCY	NM_001102369.2	29	31	30	65	65	41	90	94	85	122	127	142
Endogenous	DGUOK	NM_080916.2	1775	1536	1973	2015	1988	1411	2302	2165	2240	2261	2052	2292
Endogenous	DMGDH	NM_013391.2	1	8	6	12	7	5	9	9	6	11	10	12
Endogenous	DTL	NM_016448.2	219	165	216	185	183	164	325	303	313	252	238	313
Endogenous	DUOX1	NM_175940.1	4	6	2	7	5	4	10	2	9	7	3	8
Endogenous	DUOX2	NM_014080.4	5	3	6	4	4	2	3	4	2	2	8	6
Endogenous	ECHS1	NM_004092.3	391	302	414	421	431	334	275	232	234	286	246	234
Endogenous	EEA1	NM_003566.3	1002	740	899	1018	1064	725	964	895	839	930	862	899
Endogenous	EFNA4	NM_005227.2	124	114	117	126	96	83	47	59	29	46	41	34
Endogenous	EGFR	NM_201282.1	20	14	30	18	18	15	145	149	147	171	151	168
Endogenous	EHHADH	NM_001166415.1	151	100	132	148	143	90	26	22	37	27	36	21
Endogenous	EME1	XM_011524392.1	184	168	197	257	187	152	79	77	63	75	76	79
Endogenous	ENO1	NM_001428.2	5234	4486	5997	4793	4051	2424	6768	6553	6461	6871	5987	6655
Endogenous	ENO3	NM_001976.4	66	48	68	81	70	56	22	20	17	12	16	20
Endogenous	EOMES	NM_005442.2	8	9	7	13	5	4	17	16	15	11	8	15
Endogenous	EPC1	NM_025209.2	364	327	396	547	573	279	456	385	394	438	413	424
Endogenous	ERCC6	NM_001277058.1	65	52	59	96	87	69	56	66	57	75	83	63
Endogenous	ERN1	NM_001433.2	314	278	333	358	341	235	177	167	149	199	179	189
Endogenous	EXO1	NM_003686.3	570	465	548	410	426	358	259	234	218	235	221	249
Endogenous	EZH2	NM_001203247.1	423	287	420	361	300	219	672	662	634	749	631	671
Endogenous	FABP5	NM_001444.1	437	356	397	244	275	205	2164	2088	2077	2207	1877	1992
Endogenous	FAH	NM_000137.1	799	732	887	1041	967	610	214	168	180	189	178	166
Endogenous	FAHD1	NM_031208.3	215	190	253	281	260	164	239	221	222	245	224	243
Endogenous	FAM30A	NR_026800.2	8	7	10	9	11	4	11	9	5	6	6	12
Endogenous	FANCA	NM_000135.2	245	221	253	269	226	189	1099	1235	1042	1061	1026	1059
Endogenous	FANCD2	NM_033084.3	1507	1146	1399	1610	1575	1319	559	592	503	541	513	520
Endogenous	FANCI	NM_001113378.1	678	521	744	867	755	565	633	565	567	530	537	520
Endogenous	FASLG	NM_000639.1	4	1	2	3	1	1	4	4	4	1	5	3
Endogenous	FASN	NM_004104.4	593	536	737	587	595	445	1284	1191	1068	1060	1078	1043
Endogenous	FBP1	NM_000507.3	20	11	17	19	8	20	7	16	12	6	8	10
Endogenous	FCAR	NM_002000.2	4	3	7	4	3	4	3	3	6	1	6	6
Endogenous	FCRL2	NM_001159488.1	6	1	1	1	6	2	3	6	2	3	2	2
Endogenous	FDX1	NM_004109.4	2375	2041	2630	2882	2655	1730	905	838	797	928	858	935
Endogenous	FDXR	NM_004110.3	36	25	45	53	33	22	14	20	11	22	23	17
Endogenous	FGF1	NM_033137.1	2	3	5	9	3	1	25	28	13	26	14	16
Endogenous	FH	NM_000143.2	947	766	957	917	825	720	375	345	367	380	347	361
Endogenous	FLT1	NM_002019.4	5	7	4	1	6	3	3	7	3	5	6	7
Endogenous	FLT3	NM_004119.2	6	7	6	8	13	4	4	8	7	8	6	5
Endogenous	FNIP1	NM_001008738.2	262	224	244	533	495	255	288	305	298	351	314	309
Endogenous	FNIP2	NM_020840.1	127	103	140	182	157	113	187	223	172	211	196	183
Endogenous	FOLH1	NM_004476.1	9	6	7	8	7	4	22	18	27	24	24	26
Endogenous	FOLH1B	NM_153696.2	8	9	11	9	13	12	16	7	10	11	10	18
Endogenous	FOLR1	NM_000802.2	1448	1247	1508	1439	1557	1173	112	84	79	99	88	69
Endogenous	FOLR3	NM_000804.2	15	12	20	16	14	9	15	12	16	12	14	16
Endogenous	FOXM1	NM_202002.1	529	416	568	583	567	432	172	168	163	191	166	176
Endogenous	FOXP3	NM_014009.3	11	14	13	13	11	7	6	14	10	17	10	9
Endogenous	FPR1	NM_002029.3	7	6	7	16	4	6	25	23	24	25	25	22
Endogenous	FTCD	NM_006657.2	5	7	5	4	7	4	16	4	9	8	9	6
Endogenous	G6PC	NM_000151.2	7	3	8	1	7	2	6	6	7	3	7	3
Endogenous	GABARAP	NM_007278.1	3818	3212	3968	5113	4991	3043	3067	2838	2853	3185	2957	3246
Endogenous	GAD1	NM_000817.2	21	19	20	30	32	26	98	57	76	84	84	76
Endogenous	GADL1	NM_207359.2	4	5	6	7	4	1	4	2	3	3	1	1
Endogenous	GAPDH	NM_001256799.1	24628	21165	24632	26834	26640	19239	29481	27261	27533	27617	25582	26766
Endogenous	GAPDHS	NM_014364.4	16	6	8	7	10	6	11	10	9	11	9	5
Endogenous	GAPVD1	NM_001282679.1	565	441	506	628	622	412	958	943	923	999	935	893
Endogenous	GART	NM_000819.3	721	641	819	926	890	637	2010	1707	1649	1754	1681	1754
Endogenous	GATM	NM_001482.2	127	117	148	214	212	105	18	11	15	14	15	15
Endogenous	GBA	NM_001005742.2	1700	1338	1844	2115	1987	1444	771	721	634	880	707	812
Endogenous	GCDH	NM_000159.2	40	26	43	60	52	35	57	63	43	72	53	66
Endogenous	GCK	NM_000162.4	14	9	15	10	9	10	14	8	9	9	19	6
Endogenous	GCLC	NM_001498.2	429	380	493	754	658	424	355	352	313	396	396	355
Endogenous	GDA	NM_001242506.2	7	7	6	11	4	9	40	32	33	31	27	30
Endogenous	GLRX	NM_002064.2	591	467	615	707	716	552	433	378	395	509	408	410
Endogenous	GLS	NM_014905.3	854	653	838	846	762	552	2430	2459	2080	2202	1993	2177
Endogenous	GLS2	NM_013267.2	2	2	3	4	5	1	8	6	7	7	9	10
Endogenous	GLUD1	NM_005271.2	1360	1180	1545	1892	1741	1318	1264	1277	1232	1465	1256	1304
Endogenous	GLUL	NM_001033044.2	2639	2346	2706	3165	3300	2773	1271	1329	1112	1232	1145	1279
Endogenous	GLYAT	NM_005838.3	9	6	5	6	9	5	6	6	10	9	11	7
Endogenous	GLYCTK	NR_026700.1	22	16	19	24	23	20	29	36	30	32	25	21
Endogenous	GMPR	NM_006877.3	442	379	483	510	499	370	220	192	208	204	180	181
Endogenous	GMPR2	NM_001002001.2	678	608	724	1066	989	703	650	597	600	714	625	684
Endogenous	GMPS	NM_003875.2	422	363	467	589	523	418	689	636	671	731	650	654
Endogenous	GNG12	NM_018841.3	535	434	537	670	657	458	1417	1315	1127	1444	1299	1277
Endogenous	GNLY	NM_012483.2	6	12	4	8	10	7	15	12	11	5	10	9
Endogenous	GNS	NM_002076.3	427	326	427	665	587	432	692	625	547	750	662	694
Endogenous	GOT1	NM_002079.2	204	183	213	393	366	236	294	250	258	393	346	405
Endogenous	GOT2	NM_002080.2	434	340	432	535	444	350	504	466	474	516	490	558
Endogenous	GPI	NM_000175.2	418	362	474	451	401	308	1785	1652	1572	1758	1680	1779
Endogenous	GPS1	NM_004127.4	1002	981	1207	1225	1261	813	1965	1864	1857	1763	1756	1678
Endogenous	GPT	NM_005309.2	10	3	8	8	11	4	7	7	4	8	11	9
Endogenous	GPX1	NM_000581.2	193	186	210	218	188	131	44	50	56	76	65	66
Endogenous	GPX4	NM_001039847.1	1066	890	1087	1116	1055	703	2305	2183	2156	2450	2253	2390
Endogenous	GRAP2	NM_001291826.1	1	1	1	1	1	1	1	2	4	1	1	1
Endogenous	GRIN1	NM_000832.5	4	1	6	5	5	1	5	4	2	5	8	5
Endogenous	GSK3B	NM_002093.2	614	464	587	562	542	442	772	742	657	736	701	690
Endogenous	GTSE1	NM_016426.5	900	675	844	882	829	706	652	740	664	714	646	706
Endogenous	GUSB	NM_000181.3	2161	1923	2296	2529	2484	1957	3040	2864	2735	2799	2675	2778
Endogenous	GYS2	NM_021957.3	6	13	7	8	6	3	9	5	9	7	9	4
Endogenous	GZMA	NM_006144.2	93	73	80	65	50	88	1	1	4	1	1	4
Endogenous	GZMB	NM_004131.3	3	2	6	7	4	7	99	125	116	95	73	74
Endogenous	GZMH	NM_033423.3	6	9	11	7	10	8	12	10	7	11	13	16
Endogenous	H6PD	NM_004285.3	94	94	98	150	125	97	87	99	72	109	115	107
Endogenous	HAAO	NM_012205.2	3	3	1	1	3	3	6	2	6	3	5	5
Endogenous	HACD2	NM_198402.2	479	380	463	485	447	358	1021	1028	870	987	943	927
Endogenous	HADH	NM_001184705.2	682	503	649	788	818	619	676	651	635	683	625	685
Endogenous	HDC	NM_002112.3	7	6	7	6	5	1	21	24	21	30	20	22
Endogenous	HERC1	NM_003922.3	201	167	210	278	306	197	323	338	307	303	292	317
Endogenous	HEXA	NM_000520.4	1224	1173	1368	1703	1622	1140	493	443	452	493	472	487
Endogenous	HEXB	NM_000521.3	1317	1055	1300	1474	1346	811	2664	2570	2532	2823	2599	2568
Endogenous	HIF1A	NM_001530.2	3077	2365	3193	3014	3270	2372	3725	3717	3337	4110	3491	3722
Endogenous	HIF3A	NM_152796.2	8	4	7	18	13	8	7	7	14	8	3	3
Endogenous	HJURP	NM_018410.3	989	706	935	964	853	594	1391	1438	1280	1310	1222	1243
Endogenous	HK1	NM_000188.2	470	390	489	506	477	350	481	456	417	465	441	454
Endogenous	HK2	NM_000189.4	468	383	555	687	655	381	1445	1341	1248	1316	1190	1241
Endogenous	HK3	NM_002115.1	6	6	5	8	5	7	9	5	8	14	6	11
Endogenous	HLA-A	NM_002116.5	847	748	920	969	897	517	2059	2272	2066	2566	2368	2603
Endogenous	HLA-C	NM_002117.4	816	675	814	1051	1052	718	1704	1848	1583	1798	1761	1844
Endogenous	HLA-DQA1	NM_002122.3	1	1	1	1	1	4	1	4	1	5	2	4
Endogenous	HLA-DRB1	NM_002124.3	6	2	5	5	5	6	7	8	6	9	11	12
Endogenous	HLA-E	NM_005516.5	232	196	262	339	285	226	349	347	330	376	397	417
Endogenous	HMOX1	NM_002133.2	161	130	162	308	255	150	87	80	87	158	138	142
Endogenous	HNF4A	NM_178850.1	6	3	3	8	4	5	3	8	4	6	5	3
Endogenous	HPD	NM_002150.2	15	3	5	8	6	6	11	8	7	6	17	4
Endogenous	HPRT1	NM_000194.1	555	473	603	597	632	504	1423	1277	1322	1342	1232	1274
Endogenous	HRAS	NM_005343.2	512	467	588	578	546	450	411	387	370	375	395	414
Endogenous	HSD11B1	NM_181755.1	8	6	7	9	8	5	4	6	1	12	8	9
Endogenous	HSD17B8	NM_014234.3	11	9	8	9	11	10	29	22	24	20	22	24
Endogenous	HSF1	XM_011517006.1	1027	972	1199	1744	1746	1250	660	655	597	711	698	653
Endogenous	HSF2	NM_001135564.1	335	313	376	582	518	365	624	619	633	697	598	633
Endogenous	HSPA2	NM_021979.3	236	206	225	196	214	231	32	27	34	31	30	37
Endogenous	HSPA4	NM_002154.3	790	676	799	897	760	545	821	758	728	744	681	759
Endogenous	HSPE1	NM_002157.2	3720	2949	3977	3177	3556	2792	7892	7163	7471	8037	6713	7577
Endogenous	ICOS	NM_012092.2	5	5	5	3	5	3	10	6	8	7	12	7
Endogenous	IDH1	NM_005896.3	988	801	1021	953	942	729	1046	933	938	1091	836	879
Endogenous	IDH2	NM_002168.2	4526	3662	4124	4261	4840	3932	1334	1373	1287	1286	1240	1253
Endogenous	IDH3A	NM_005530.2	917	741	932	931	889	673	1236	1107	1158	1206	1095	1125
Endogenous	IDH3B	NM_001258384.1	1248	1127	1406	1522	1413	1084	664	627	615	630	517	627
Endogenous	IDH3G	NM_004135.2	332	351	380	450	434	250	827	844	795	797	734	803
Endogenous	IDNK	NM_001001551.3	27	18	30	32	41	25	24	13	18	16	10	10
Endogenous	IDO1	NM_002164.5	13	11	6	11	14	6	5	4	5	7	10	11
Endogenous	IDO2	NM_194294.2	7	8	2	7	6	4	6	5	6	4	9	6
Endogenous	IFNG	NM_000619.2	5	6	3	5	7	7	6	6	7	3	9	5
Endogenous	IL10	NM_000572.2	5	1	4	2	9	2	5	7	5	1	8	6
Endogenous	IL2	NM_000586.2	7	10	8	7	8	9	9	13	11	19	9	14
Endogenous	IL21R	NM_021798.2	20	18	19	26	40	19	7	10	6	9	8	15
Endogenous	IL2RA	NM_000417.1	7	4	7	6	6	3	8	10	8	9	4	2
Endogenous	IL4	NM_000589.2	1	1	3	1	4	3	1	1	2	4	2	4
Endogenous	IL4I1	NM_152899.1	8	9	3	9	10	3	14	9	7	8	13	11
Endogenous	IL6	NM_000600.3	14	7	15	12	10	8	11	3	9	9	8	15
Endogenous	IL7	NM_000880.3	13	11	7	10	4	3	101	82	68	68	69	68
Endogenous	IMPDH1	NM_000883.3	384	319	399	379	375	275	914	928	899	796	783	826
Endogenous	IMPDH2	NM_000884.2	1174	962	1305	1775	1716	1244	1480	1415	1484	1719	1657	1618
Endogenous	INMT	NM_006774.4	8	7	7	10	7	2	5	7	9	4	6	5
Endogenous	INSR	NM_000208.2	408	339	454	598	567	424	287	296	236	291	308	303
Endogenous	IRF1	NM_002198.2	27	18	26	35	30	23	34	34	32	48	40	29
Endogenous	IRF4	NM_002460.1	4	7	14	16	11	6	2	1	4	9	2	1
Endogenous	ITCH	NM_001257138.1	1195	934	1203	1586	1508	990	2159	1974	1814	2064	1959	1902
Endogenous	ITGA1	NM_181501.1	124	80	120	108	100	88	468	496	454	492	456	461
Endogenous	ITGA11	NM_012211.3	5	8	7	15	13	9	230	322	187	270	231	259
Endogenous	ITGAM	NM_000632.3	5	3	2	7	7	6	8	6	6	5	2	4
Endogenous	ITGB1	NM_002211.3	6568	5264	6814	7859	7419	5369	4194	4414	3814	4518	3910	4065
Endogenous	ITGB2	NM_000211.2	78	53	51	63	49	47	120	119	101	128	126	113
Endogenous	ITGB5	NM_002213.3	2073	1711	2094	2455	2438	1553	1879	2159	1709	2011	1976	2101
Endogenous	ITK	NM_005546.3	49	56	79	90	68	44	13	11	14	11	18	14
Endogenous	JAK2	NM_004972.3	125	99	137	168	124	68	157	166	155	180	171	187
Endogenous	KANSL1	NM_001193465.1	284	243	348	366	324	171	366	330	286	334	300	299
Endogenous	KAT6A	NM_001099412.1	983	826	1031	1230	1175	739	837	787	688	793	719	726
Endogenous	KDM3B	NM_016604.3	365	302	393	526	502	326	348	400	346	419	390	379
Endogenous	KEAP1	NM_012289.3	168	138	221	230	185	122	200	184	161	190	160	201
Endogenous	KIF2C	NM_006845.3	873	624	822	930	912	589	1424	1414	1413	1478	1348	1354
Endogenous	KIR3DL1/2	NM_001322168.1	5	6	8	7	11	3	6	3	4	5	8	2
Endogenous	KIR3DL3	NM_153443.3	6	3	3	3	4	1	6	7	7	5	5	3
Endogenous	KLRB1	NM_002258.2	2	2	6	3	9	3	8	6	4	3	12	8
Endogenous	KLRD1	NM_007334.2	45	38	43	35	41	33	66	64	52	49	53	55
Endogenous	KLRK1	NM_007360.1	5	12	9	5	11	1	16	8	11	13	19	10
Endogenous	KMO	NM_003679.3	3	9	4	9	11	7	8	8	4	4	4	6
Endogenous	KMT2A	NM_005933.2	440	279	449	412	345	271	530	510	449	465	481	453
Endogenous	KMT2D	NM_003482.3	142	100	175	161	152	115	226	286	198	230	244	215
Endogenous	KMT2E	NM_018682.3	352	250	331	442	431	318	776	730	698	773	717	711
Endogenous	KPNA2	NM_002266.2	5867	4476	5590	5499	5624	4820	6597	6547	6212	6227	5630	5874
Endogenous	KRAS	NM_033360.2	498	376	465	583	558	411	373	332	360	341	329	320
Endogenous	KRT1	NM_006121.2	6	6	6	4	9	4	5	8	7	9	5	4
Endogenous	KYAT1	NM_004059.4	24	30	25	42	51	29	60	47	54	60	43	49
Endogenous	KYAT3	NM_001008661.2	153	118	177	230	204	129	1104	1013	1037	1202	1122	1168
Endogenous	KYNU	NM_003937.2	29	24	27	24	20	12	54	58	50	65	38	54
Endogenous	L2HGDH	NM_024884.2	57	46	63	83	79	35	159	126	122	150	129	141
Endogenous	LAG3	NM_002286.5	17	18	15	21	24	15	15	13	9	13	9	13
Endogenous	LAMA4	NM_001105209.1	65	64	89	96	94	66	170	158	148	175	154	152
Endogenous	LAMB1	NM_002291.2	9	7	5	6	17	4	411	401	384	380	332	358
Endogenous	LAMC1	NM_002293.3	238	172	222	278	266	270	903	961	780	945	863	904
Endogenous	LAMTOR2	NM_001145264.1	634	624	674	704	651	462	579	564	593	631	640	668
Endogenous	LAMTOR4	NM_001008395.2	979	926	1078	1066	964	709	1492	1533	1402	1552	1443	1447
Endogenous	LAMTOR5	NM_006402.2	3049	2348	3055	3364	3567	2607	3094	2593	2778	3064	2681	2946
Endogenous	LAT	NM_001014987.1	22	19	19	36	26	17	36	43	36	44	53	46
Endogenous	LCK	NM_005356.2	2	5	5	8	6	3	4	4	6	1	7	4
Endogenous	LDHA	NM_001165414.1	6677	5555	7008	5145	4971	3498	11194	10824	10447	9586	7931	8743
Endogenous	LDHB	NM_001174097.1	13801	11581	14064	15874	16731	13444	10951	10134	10566	10428	9192	9605
Endogenous	LDHC	NM_002301.2	65	42	75	72	72	64	16	10	5	4	9	14
Endogenous	LEPR	NM_001003679.1	19	17	22	23	31	16	49	43	39	48	36	38
Endogenous	LTA	NM_000595.2	6	3	4	5	2	7	7	6	5	9	8	5
Endogenous	LTA4H	NM_001256643.1	833	640	825	1214	1069	778	578	501	509	576	537	550
Endogenous	LTB	NM_002341.1	6	2	7	6	8	5	7	10	11	7	10	7
Endogenous	LTC4S	NM_145867.1	10	7	10	10	9	8	16	9	12	11	16	13
Endogenous	LY86	NM_004271.3	1	1	5	1	1	1	1	2	7	3	1	1
Endogenous	LY96	NM_015364.2	8	10	5	9	8	6	15	23	23	24	19	24
Endogenous	MAP1LC3B	NM_022818.4	844	725	979	1019	883	607	432	436	438	517	462	496
Endogenous	MAP2K1	NM_002755.2	876	774	1034	1103	1059	682	838	803	694	791	747	799
Endogenous	MAP2K2	NM_030662.3	146	124	151	216	214	190	140	118	118	157	152	170
Endogenous	MAP2K3	NM_145109.1	326	277	333	233	283	173	388	406	384	419	354	369
Endogenous	MAP3K12	NM_006301.2	67	56	83	138	100	64	92	78	77	87	90	82
Endogenous	MAPK1	NM_138957.2	1306	1046	1337	1692	1665	1265	1678	1644	1630	1803	1760	1666
Endogenous	MAPK8	NM_002750.2	352	281	346	449	463	295	371	362	344	439	408	379
Endogenous	MAPK8IP1	NM_005456.2	1	3	3	5	8	2	7	5	9	10	8	5
Endogenous	MAPKAP1	NM_001006617.1	691	540	707	741	647	600	1131	1077	1004	1100	1017	1146
Endogenous	MAPT	NM_016834.3	18	13	16	17	12	3	20	7	12	14	9	9
Endogenous	MAT1A	NM_000429.2	9	5	8	12	11	6	10	10	7	13	9	13
Endogenous	MAT2A	NM_005911.4	2270	1981	2385	2532	2294	1656	2579	2513	2258	2557	2513	2578
Endogenous	MCAT	NM_014507.3	43	40	36	42	44	28	44	46	38	32	38	28
Endogenous	ME2	NM_002396.3	433	370	426	459	487	332	324	314	332	436	362	400
Endogenous	MGST3	NM_004528.2	6779	5460	6732	7823	7692	5278	4256	4103	4112	4460	3962	4195
Endogenous	MKI67	NM_002417.2	489	361	460	497	447	331	436	455	372	397	391	412
Endogenous	MLST8	NM_001199173.1	138	113	190	254	194	108	103	84	85	104	100	126
Endogenous	MLYCD	NM_012213.2	64	68	70	66	61	44	73	81	53	69	73	65
Endogenous	MPC1	NM_016098.2	433	387	493	509	461	336	753	687	646	772	605	716
Endogenous	MPC2	NM_001143674.1	1668	1348	1721	1776	1799	1357	1135	978	1102	1143	1016	1070
Endogenous	MPO	NM_000250.1	7	1	7	4	3	7	5	1	4	4	4	7
Endogenous	MRAS	NM_001085049.2	891	643	951	957	873	602	769	759	643	710	669	736
Endogenous	MS4A1	NM_152866.2	9	4	7	3	5	3	9	5	5	7	5	8
Endogenous	MS4A2	NM_000139.3	6	3	7	8	9	1	9	1	4	3	6	4
Endogenous	MS4A4A	NM_024021.2	2	3	3	5	7	7	22	17	19	23	7	16
Endogenous	MSH2	NM_000251.1	722	563	774	785	734	480	1166	1061	1088	1024	947	970
Endogenous	MSRB2	NM_012228.3	201	160	202	253	245	115	137	130	120	171	152	147
Endogenous	MTF1	NM_005955.2	152	147	151	184	170	106	146	139	127	158	140	160
Endogenous	MTOR	NM_004958.3	553	436	585	680	671	389	658	677	608	644	604	588
Endogenous	MYB	NM_001130173.1	28	17	31	23	24	19	74	52	57	51	58	47
Endogenous	MYBL1	NM_001080416.3	136	88	110	158	134	114	133	141	103	135	127	151
Endogenous	MYBL2	NM_002466.2	1594	1214	1669	1333	1417	1128	2103	1989	1967	1781	1827	1848
Endogenous	MYC	NM_002467.3	963	925	1162	1778	1860	988	1774	1616	1544	1594	1495	1502
Endogenous	MYCL	NM_001033081.2	50	48	58	87	60	40	17	14	17	17	21	17
Endogenous	MYCN	NM_005378.4	2	3	3	9	2	5	5	3	3	3	10	4
Endogenous	MYD88	NM_002468.3	256	223	272	292	234	152	541	498	455	464	457	480
Endogenous	NAALAD2	NM_005467.3	43	35	40	45	42	25	56	36	32	43	37	38
Endogenous	NADK	NM_001198993.1	189	172	187	212	223	194	345	394	330	390	349	411
Endogenous	NADK2	NM_153013.3	463	391	481	776	713	509	412	441	411	473	452	498
Endogenous	NAGLU	NM_000263.3	80	100	99	142	118	95	38	57	51	43	45	46
Endogenous	NAT8L	NM_178557.3	43	39	46	47	40	21	11	18	12	16	23	12
Endogenous	NCAPH	NM_015341.3	1389	1085	1381	1633	1746	1352	1450	1266	1308	1234	1194	1181
Endogenous	NCOA2	NM_006540.2	545	469	648	874	750	420	200	225	178	219	217	220
Endogenous	NCOR1	NM_006311.3	705	556	761	1050	905	679	449	402	384	475	447	471
Endogenous	NCR1	NM_004829.5	10	9	11	7	7	10	19	11	17	15	17	19
Endogenous	NDC1	NM_001168551.1	60	61	60	65	52	35	147	156	138	125	154	133
Endogenous	NDUFA1	NM_004541.3	2797	2328	2884	3082	3251	2772	2500	2260	2393	2644	2325	2513
Endogenous	NDUFA11	NM_175614.4	3	9	7	6	1	3	4	1	3	3	2	4
Endogenous	NDUFA12	NM_018838.3	2299	1817	2241	2506	2572	1949	2019	1905	1947	2251	1885	2058
Endogenous	NDUFA13	NM_015965.6	2186	2040	2495	2325	2317	1743	2502	2376	2464	2720	2396	2587
Endogenous	NDUFA2	NM_001185012.1	158	143	146	168	195	162	183	192	210	208	198	193
Endogenous	NDUFA3	NM_004542.3	700	560	690	693	823	653	1006	838	967	994	915	920
Endogenous	NDUFA4	NM_002489.2	4356	3701	4458	4554	4517	3286	4290	4014	4531	4581	3997	4484
Endogenous	NDUFA6	NM_002490.3	2696	2034	2605	2209	2045	1457	2619	2394	2556	2670	2209	2465
Endogenous	NDUFA7	NM_005001.2	487	429	494	561	581	427	571	593	576	630	536	589
Endogenous	NDUFB1	NM_004545.3	1822	1496	1806	1765	1806	1584	2600	2286	2500	2421	2105	2276
Endogenous	NDUFB10	NM_004548.2	959	902	1003	1036	1063	860	966	905	905	936	918	947
Endogenous	NDUFB11	NM_001135998.1	1304	1081	1377	1378	1162	828	1374	1256	1335	1394	1310	1358
Endogenous	NDUFB2	NM_004546.2	977	870	1046	883	927	603	3072	2978	2913	3312	2789	3225
Endogenous	NDUFB4	NM_004547.4	2684	2108	2647	2738	2668	1798	3057	2744	2976	2967	2652	2979
Endogenous	NDUFB7	NM_004146.5	1116	1066	1190	1051	1017	795	1096	1061	1031	1120	947	1064
Endogenous	NDUFB8	NM_001284367.1	1201	1023	1197	1193	1123	774	1485	1454	1492	1485	1369	1517
Endogenous	NDUFS7	NM_024407.4	278	213	289	287	292	191	428	366	376	435	394	453
Endogenous	NDUFS8	NM_002496.3	1011	908	1113	1289	1296	1016	947	871	820	1018	837	965
Endogenous	NEDD8	NM_006156.2	1932	1785	2156	2264	2399	1735	2287	2110	2085	2301	2102	2324
Endogenous	NEU1	NM_000434.3	597	463	650	808	788	447	491	526	431	530	496	525
Endogenous	NFAT5	NM_173214.1	101	86	120	182	172	84	139	141	119	182	164	165
Endogenous	NFE2L2	NM_006164.3	728	560	728	1112	1026	625	738	695	740	841	720	764
Endogenous	NFKB1	NM_003998.2	31	29	23	37	46	29	118	145	118	138	145	126
Endogenous	NFKB2	NM_002502.2	83	70	112	123	121	101	115	131	101	129	114	112
Endogenous	NFS1	NM_021100.3	388	353	477	508	430	310	398	397	406	383	403	396
Endogenous	NGFR	NM_002507.3	43	42	43	94	107	35	38	20	24	33	27	21
Endogenous	NKG7	NM_005601.3	5	6	11	7	13	10	8	8	5	12	7	12
Endogenous	NME1	NM_000269.2	2603	2515	3114	2511	2543	1924	2905	2727	2724	2702	2540	2554
Endogenous	NME2	NM_001018137.2	14824	12936	15795	15992	16928	12604	12402	11278	12221	12282	11114	11971
Endogenous	NOD2	NM_001293557.1	1	3	4	7	2	3	5	7	4	6	5	3
Endogenous	NOS1	NM_000620.4	7	3	6	8	5	1	17	12	11	10	10	8
Endogenous	NOS2	NM_000625.4	17	9	17	10	10	11	11	14	8	8	11	9
Endogenous	NOS3	NM_000603.4	2	6	9	6	4	9	4	5	5	9	6	8
Endogenous	NOX1	NM_007052.4	6	5	8	6	3	4	14	9	7	14	7	11
Endogenous	NOX3	NM_015718.2	11	8	18	10	9	11	12	9	10	13	15	11
Endogenous	NOX4	NM_001143836.2	4	2	3	9	6	3	3	6	3	7	7	5
Endogenous	NPM1	NM_002520.6	13192	11240	14989	17607	16920	11478	28976	26912	26481	28353	24637	26207
Endogenous	NPR1	NM_000906.3	24	10	18	34	27	13	3	3	2	5	5	3
Endogenous	NPR2	NM_003995.3	126	111	150	143	133	96	10	7	11	10	5	11
Endogenous	NQO1	NM_000903.2	503	402	410	569	541	420	298	294	291	657	537	634
Endogenous	NR2F1	NM_005654.4	49	32	30	31	39	19	30	44	31	31	49	28
Endogenous	NRAS	NM_002524.3	361	294	439	492	423	355	332	231	262	325	292	314
Endogenous	NRF1	NM_001040110.1	38	40	42	69	45	43	68	67	50	65	71	69
Endogenous	NSD1	NM_022455.4	223	166	261	297	278	196	414	404	383	455	482	485
Endogenous	NT5E	NM_002526.2	50	42	43	54	59	38	25	24	18	22	25	36
Endogenous	NUP205	NM_015135.1	716	529	728	645	610	366	1759	1465	1526	1525	1414	1465
Endogenous	NUP62	NM_016553.3	410	348	437	360	316	237	1104	1051	992	1094	980	1024
Endogenous	OAT	NM_000274.3	740	543	734	860	795	729	498	471	488	509	477	451
Endogenous	ODC1	NM_002539.1	704	595	785	856	863	631	1587	1455	1574	1880	1718	1850
Endogenous	OGDH	NM_001003941.2	1069	806	1122	1179	1114	731	553	518	492	525	486	492
Endogenous	OGDHL	NM_018245.2	5	7	7	7	6	2	25	32	32	40	18	32
Endogenous	OTC	NM_000531.5	14	6	8	9	13	5	12	7	3	9	5	3
Endogenous	PAH	NM_000277.1	4	9	5	4	5	2	3	3	6	8	3	5
Endogenous	PCK1	NM_002591.2	7	7	6	5	4	3	6	6	5	12	3	5
Endogenous	PCK2	NM_004563.2	305	283	384	890	777	403	145	171	148	389	385	423
Endogenous	PCLAF	NM_014736.5	30	38	45	20	33	20	47	52	41	55	48	51
Endogenous	PDCD1	NM_005018.2	5	1	4	5	3	2	3	3	4	2	1	3
Endogenous	PDCD1LG2	NM_025239.3	3	5	6	2	6	5	35	38	31	42	30	52
Endogenous	PDGFB	NM_033016.2	5	5	4	12	8	9	9	12	6	5	12	5
Endogenous	PDGFRB	NM_002609.3	2	4	4	6	4	4	15	21	13	13	15	18
Endogenous	PDHA1	NM_000284.3	315	313	354	461	447	421	376	358	340	407	385	420
Endogenous	PDK1	NM_002610.3	251	216	302	412	378	255	235	261	226	252	215	232
Endogenous	PDK2	NM_002611.3	410	333	379	389	393	257	191	186	173	181	187	196
Endogenous	PDK3	NM_005391.1	296	260	256	317	275	241	332	295	287	281	234	296
Endogenous	PDK4	NM_002612.3	12	7	10	6	8	6	6	8	10	5	8	9
Endogenous	PDP1	NM_001161778.1	295	228	285	278	242	155	381	370	340	339	349	348
Endogenous	PDPK1	NM_002613.3	197	122	186	213	206	149	204	234	173	217	195	213
Endogenous	PEBP1	NM_002567.2	1711	1544	1849	2088	2168	1905	1760	1638	1613	1702	1638	1676
Endogenous	PEMT	NM_148173.1	881	804	968	1034	958	586	514	459	442	496	462	491
Endogenous	PFKFB1	NM_002625.2	19	16	12	11	7	9	11	11	4	11	11	12
Endogenous	PFKL	NM_001002021.1	809	761	995	1105	1008	665	977	898	851	975	906	960
Endogenous	PFKM	NM_000289.5	663	527	746	934	910	586	636	587	544	611	552	595
Endogenous	PGAM2	NM_000290.3	7	8	12	12	5	9	8	10	13	11	4	13
Endogenous	PGD	NM_002631.2	2318	1917	2284	2384	2420	1907	1908	1739	1713	2040	1932	2097
Endogenous	PGK1	NM_000291.2	2114	1834	2266	2304	2240	1737	3896	3807	3509	3420	3029	3418
Endogenous	PGM2	NM_018290.3	457	373	464	531	558	404	1249	1209	1230	1222	1076	1086
Endogenous	PHGDH	NM_006623.3	3537	3424	4211	9657	9810	6658	3366	3036	3089	7998	7418	7956
Endogenous	PIK3C2A	NM_002645.1	413	343	484	516	552	411	452	420	409	454	412	433
Endogenous	PIK3CA	NM_006218.2	292	243	353	390	351	247	285	324	277	323	317	292
Endogenous	PIK3CB	NM_006219.1	196	146	179	199	186	112	231	208	205	245	224	232
Endogenous	PIK3CD	NM_005026.3	62	62	80	109	86	86	205	251	215	252	249	226
Endogenous	PIK3R1	NM_181504.2	294	219	275	266	279	210	319	288	241	288	242	295
Endogenous	PIK3R2	NM_005027.2	164	139	173	196	195	140	160	150	131	159	174	153
Endogenous	PIK3R3	NM_003629.3	88	50	81	75	52	50	117	131	110	123	132	124
Endogenous	PIK3R4	NM_014602.1	342	272	373	345	372	272	368	333	287	343	307	346
Endogenous	PKLR	NM_181871.3	10	5	7	8	8	6	12	6	7	15	16	8
Endogenous	PKM	NM_182471.1	2867	2512	3043	2389	2202	1620	2260	2326	2191	2205	2047	2155
Endogenous	PLA2G15	NM_012320.3	131	126	134	128	114	66	84	122	88	121	104	114
Endogenous	PLCG1	NM_002660.2	529	415	584	728	674	453	1462	1461	1273	1487	1396	1425
Endogenous	PLK1	NM_005030.3	1023	917	1072	1302	1231	1050	768	850	718	758	777	788
Endogenous	PNOC	NM_001284244.1	32	39	45	52	43	25	14	10	9	13	12	11
Endogenous	PNP	NM_000270.2	539	435	547	602	609	479	676	583	686	689	584	682
Endogenous	POLE	NM_006231.3	370	238	334	388	352	265	888	872	827	769	833	763
Endogenous	PPARG	NM_005037.5	329	249	340	344	349	248	388	390	366	368	312	320
Endogenous	PPARGC1A	NM_013261.3	6	3	5	5	3	3	7	4	7	4	2	6
Endogenous	PPAT	NM_002703.3	713	590	783	801	779	554	953	869	832	880	799	863
Endogenous	PPM1A	NM_021003.4	947	727	994	1151	1035	767	887	885	793	925	844	878
Endogenous	PRDX1	NM_002574.2	8701	7325	9262	7945	7662	5620	12770	11567	12271	12577	11174	11876
Endogenous	PRDX5	NM_012094.4	1782	1792	2175	2367	2395	1862	1821	1806	1667	2171	2015	2153
Endogenous	PRF1	NM_005041.3	9	6	8	7	9	7	12	14	7	13	7	12
Endogenous	PRIM1	NM_000946.2	538	408	603	593	526	481	726	670	700	713	647	716
Endogenous	PRIM2	NM_001282488.1	642	533	652	723	662	500	1284	1281	1199	1303	1174	1161
Endogenous	PRKAA1	NM_006251.5	933	734	919	1006	928	679	1260	1175	1108	1135	1042	1079
Endogenous	PRKAA2	NM_006252.2	52	45	46	65	64	43	122	114	101	146	135	117
Endogenous	PRKAB1	NM_006253.4	355	283	329	414	371	268	248	264	222	287	234	266
Endogenous	PRKAB2	NM_005399.3	362	262	336	519	483	316	1296	1321	1136	1346	1247	1343
Endogenous	PRKAG1	NM_002733.3	294	225	312	384	369	268	217	238	215	220	231	236
Endogenous	PRKAG2	NM_016203.3	117	80	124	161	165	104	781	811	680	883	741	857
Endogenous	PRKCG	NM_002739.3	3	6	3	6	2	6	6	3	7	6	3	1
Endogenous	PRKN	NM_004562.2	10	4	3	6	8	1	36	24	26	21	22	21
Endogenous	PRODH2	NM_021232.1	3	4	6	7	5	3	4	2	2	5	6	5
Endogenous	PRPS1	NM_002764.3	227	166	228	210	153	137	414	367	353	351	328	366
Endogenous	PRR5	NM_015366.3	74	63	94	114	85	48	24	29	33	39	36	32
Endogenous	PSAT1	NM_021154.3	1406	1236	1607	3557	3390	2377	732	649	682	2219	2062	2260
Endogenous	PSMA3	NM_152132.1	3278	2707	3334	2962	2772	1998	3348	3020	3219	3409	2773	3152
Endogenous	PSMA7	NM_002792.2	3962	3283	4114	3569	3883	3103	8497	7875	8057	7961	7019	7500
Endogenous	PSMB1	NM_002793.2	1805	1378	1780	1705	1520	1053	2556	2278	2511	2255	1999	2102
Endogenous	PSMB10	NM_002801.3	24	23	28	27	30	15	52	46	41	62	73	55
Endogenous	PSMB3	NM_002795.3	2583	2161	2769	2216	2196	1580	2830	2622	2735	2646	2359	2565
Endogenous	PSMC1	NM_002802.2	714	581	789	817	828	671	896	889	822	1003	852	973
Endogenous	PSMD13	NM_175932.2	823	734	907	1025	965	744	627	557	480	626	573	582
Endogenous	PSME2	NM_002818.2	2418	2142	2701	3005	2781	2310	3317	3263	3190	3988	3377	3739
Endogenous	PSPH	NM_004577.3	94	54	87	72	92	75	79	78	56	85	80	99
Endogenous	PTEN	NM_000314.3	846	679	786	1398	1323	918	612	494	496	675	639	633
Endogenous	PTGER4	NM_000958.2	7	7	6	6	12	8	15	20	10	17	16	10
Endogenous	PTGES	NM_004878.4	197	206	261	255	220	189	143	138	133	191	180	172
Endogenous	PTGS1	NM_000962.2	9	4	10	9	6	3	10	9	8	13	3	9
Endogenous	PTGS2	NM_000963.1	6	10	10	16	18	4	5	6	4	10	8	7
Endogenous	PTK2	NM_005607.4	436	330	476	682	617	437	389	353	316	409	445	424
Endogenous	PTK6	NM_001256358.1	10	1	4	7	9	4	6	6	5	5	8	8
Endogenous	PTPN5	NM_001039970.1	3	4	1	3	3	2	3	3	5	1	1	5
Endogenous	PTPRC	NM_080923.2	4	5	6	4	9	4	7	15	7	9	7	11
Endogenous	PUDP	NM_001178135.1	6	9	8	11	7	7	54	55	45	62	53	53
Endogenous	PYCR1	NM_006907.2	471	514	628	843	741	365	547	574	523	871	813	856
Endogenous	PYCR2	NM_013328.2	750	657	864	1095	970	690	592	520	530	701	646	656
Endogenous	PYCR3	NM_023078.2	134	157	163	145	138	92	123	134	123	99	116	121
Endogenous	RAD51	NM_133487.2	225	221	239	201	168	126	209	173	153	189	192	196
Endogenous	RAD51AP1	NM_001130862.1	720	514	708	716	688	536	650	609	597	638	591	589
Endogenous	RANBP2	NM_006267.4	980	737	984	1043	1071	718	810	821	722	810	703	698
Endogenous	RB1CC1	NM_001083617.1	904	734	967	1217	1139	806	224	201	210	226	208	236
Endogenous	RBBP5	NM_005057.2	252	219	262	325	273	150	208	236	208	245	221	214
Endogenous	RBKS	NM_022128.2	76	74	82	106	105	75	88	106	104	112	93	114
Endogenous	RBP4	NM_006744.3	6	9	8	10	16	21	256	259	218	280	226	236
Endogenous	RELA	NM_021975.3	264	236	284	326	312	154	218	228	208	199	196	219
Endogenous	REST	NM_001193508.1	716	507	718	875	811	493	604	601	506	638	529	622
Endogenous	RGN	NM_152869.3	6	6	4	9	12	4	4	7	8	17	11	11
Endogenous	RICTOR	NM_152756.3	241	192	238	327	357	212	241	219	228	242	230	258
Endogenous	RIMKLA	NM_173642.3	15	3	11	3	10	6	9	6	7	9	6	14
Endogenous	RIMKLB	NM_020734.2	106	99	119	140	158	97	187	172	152	181	176	180
Endogenous	RPIA	NM_144563.2	445	365	418	569	574	365	981	946	890	959	878	963
Endogenous	RPL23	NM_000978.3	13584	11038	14250	17345	15853	9628	14309	13235	14248	16130	13761	15088
Endogenous	RPLP0	NM_001002.3	25277	22317	26823	35517	33938	22557	20034	17833	19389	20758	19401	21086
Endogenous	RPS6KA1	NM_002953.3	298	192	245	277	285	209	467	393	420	420	404	392
Endogenous	RPS6KB1	NM_003161.2	650	550	689	847	859	572	1476	1340	1252	1345	1172	1334
Endogenous	RPS6KB2	NM_003952.2	51	51	49	77	67	45	91	83	80	83	99	101
Endogenous	RPTOR	NM_020761.2	83	38	58	66	58	35	160	148	118	157	148	170
Endogenous	RRAGC	NM_022157.2	372	350	409	704	615	402	335	326	333	427	384	384
Endogenous	RRM1	NM_001033.3	1114	879	1047	950	977	916	1302	1221	1245	1234	1077	1112
Endogenous	RRM2	NM_001034.1	1209	980	1295	1116	999	832	3269	3162	2939	2856	2790	2908
Endogenous	RUNX1	NM_001754.4	13	10	14	11	11	6	263	266	242	239	225	224
Endogenous	RUNX2	NM_001024630.3	3519	2639	3533	3043	3146	2152	4145	3691	3886	3672	3216	3423
Endogenous	S100A1	NM_006271.1	41	33	54	54	46	51	2	1	6	5	5	6
Endogenous	S100A12	NM_005621.1	7	7	9	12	16	9	8	13	13	11	14	6
Endogenous	SCD	NM_005063.4	2675	2247	3085	3057	2896	2029	1643	1573	1486	1748	1380	1570
Endogenous	SDHB	NM_003000.2	2379	2108	2404	2740	2746	2074	1956	1835	1895	2051	1943	1951
Endogenous	SDHC	NM_001035511.1	2098	1862	2380	2339	1999	1364	810	760	735	815	723	783
Endogenous	SDS	NM_006843.2	2	1	1	5	5	3	1	2	4	4	4	2
Endogenous	SDSL	NM_138432.2	21	20	29	41	32	20	38	32	36	39	45	49
Endogenous	SEC13	NM_001136026.2	2332	2102	2624	2890	2687	1809	1340	1302	1310	1425	1204	1408
Endogenous	SELENOK	NM_021237.3	38	23	34	40	44	25	35	29	32	43	29	31
Endogenous	SEM1	NM_001201451.1	4	3	5	8	10	1	3	4	9	6	7	7
Endogenous	SERINC1	NM_020755.2	2120	1622	2099	2291	2096	1295	1983	1810	1790	2059	1639	1785
Endogenous	SERINC2	NM_018565.3	224	165	240	209	174	109	48	38	34	51	29	48
Endogenous	SERINC3	NM_006811.2	2026	1671	2165	2662	2561	1918	1270	1286	1173	1361	1351	1378
Endogenous	SERINC5	NM_001174071.2	432	355	456	575	611	440	446	459	372	463	440	475
Endogenous	SH2D1A	NM_002351.4	5	3	3	5	2	1	4	6	3	1	3	7
Endogenous	SHMT1	NM_148918.1	174	151	211	156	157	121	220	230	206	232	233	215
Endogenous	SHMT2	NM_001166356.1	810	825	1003	1803	1800	1246	898	836	806	1167	1131	1123
Endogenous	SIGLEC5	NM_003830.3	5	7	15	8	10	6	4	11	4	5	6	8
Endogenous	SLC16A1	NM_003051.3	1978	1641	2029	1742	1646	1145	1726	1581	1556	1675	1493	1605
Endogenous	SLC16A11	NM_153357.1	2	1	3	4	3	2	3	2	1	1	2	1
Endogenous	SLC16A13	NM_201566.2	11	9	21	36	24	19	15	7	11	14	16	11
Endogenous	SLC16A2	NM_006517.3	10	9	7	8	7	5	73	83	81	81	67	84
Endogenous	SLC16A3	NM_004207.2	449	427	492	513	426	317	498	506	431	486	472	479
Endogenous	SLC16A6	NM_001174166.1	18	13	11	28	31	26	11	8	14	18	15	26
Endogenous	SLC16A7	NM_001270623.1	111	85	134	152	134	84	638	627	505	592	535	563
Endogenous	SLC16A8	NM_013356.2	2	5	3	5	6	2	5	5	2	3	5	1
Endogenous	SLC1A5	NM_001145144.1	157	159	206	478	373	212	195	192	168	307	307	322
Endogenous	SLC25A1	NM_005984.2	241	238	290	320	352	288	239	240	220	213	217	237
Endogenous	SLC27A1	NM_198580.1	8	5	13	15	11	2	3	4	2	6	9	6
Endogenous	SLC2A1	NM_006516.2	106	83	130	130	93	48	63	68	77	81	60	95
Endogenous	SLC2A14	NM_001286234.1	213	172	221	339	320	205	44	38	36	48	42	51
Endogenous	SLC2A3	NM_006931.2	8	9	9	10	10	8	7	8	7	8	6	7
Endogenous	SLC2A5	NM_003039.2	8	8	7	20	14	10	5	9	9	9	13	11
Endogenous	SLC2A6	NM_001145099.1	95	94	127	106	115	74	59	67	56	64	56	53
Endogenous	SLC2A8	NM_014580.3	392	323	435	433	399	282	438	429	420	388	404	457
Endogenous	SLC3A1	NM_000341.3	13	6	8	11	13	7	15	13	12	10	17	16
Endogenous	SLC3A2	NM_001012662.2	1018	919	1081	2386	2037	905	1046	950	957	1897	1694	1730
Endogenous	SLC6A12	NM_003044.3	7	7	2	10	6	5	5	2	6	6	4	7
Endogenous	SLC6A18	NM_182632.2	10	9	9	11	6	13	9	6	5	7	5	9
Endogenous	SLC6A19	NM_001003841.2	14	14	12	7	12	10	14	14	9	16	17	11
Endogenous	SLC7A11	NM_014331.3	103	89	130	442	389	226	426	394	349	1367	1380	1517
Endogenous	SLC7A5	NM_003486.5	841	857	1195	2114	1760	1070	876	813	816	1481	1464	1414
Endogenous	SLC7A9	NM_014270.4	6	5	5	8	6	6	6	7	5	11	5	5
Endogenous	SMAD2	NM_005901.5	919	772	963	1204	1159	749	1036	897	861	961	956	981
Endogenous	SMAD3	NM_005902.3	834	693	956	1006	965	591	364	359	271	324	342	340
Endogenous	SMAD4	NM_005359.3	484	388	520	579	520	300	561	552	489	611	525	582
Endogenous	SNF8	NM_001317192.1	1378	1304	1570	1913	1779	1430	674	702	620	739	719	778
Endogenous	SOD1	NM_000454.4	1585	1301	1669	1541	1457	975	3187	2894	3003	3257	2778	3007
Endogenous	SOD2	NM_000636.2	292	266	321	307	327	269	748	745	735	821	741	752
Endogenous	SOD3	NM_003102.2	2	3	3	4	6	1	199	267	183	216	230	197
Endogenous	SOS1	NM_005633.2	259	180	242	282	242	173	446	437	375	426	430	445
Endogenous	SOS2	NM_006939.2	194	145	205	223	263	222	306	287	275	343	357	326
Endogenous	SOX2	NM_003106.2	3	1	4	3	10	5	5	3	7	9	6	2
Endogenous	SPIB	NM_003121.3	27	19	29	26	18	12	16	17	11	15	7	14
Endogenous	SQSTM1	NM_003900.3	975	777	921	1368	1189	876	1122	1102	929	1471	1334	1464
Endogenous	SREBF1	NM_001005291.1	947	667	977	1106	875	568	189	198	228	202	205	183
Endogenous	SREBF2	NM_004599.2	878	753	891	1045	1057	636	740	688	638	624	601	625
Endogenous	SRM	NM_003132.2	1446	1298	1650	1629	1435	855	2650	2474	2375	2589	2383	2515
Endogenous	SRR	NM_021947.1	225	166	209	238	206	175	70	60	65	79	72	61
Endogenous	STAM2	NM_005843.4	514	429	562	688	695	490	292	288	281	344	285	313
Endogenous	STAT1	NM_007315.3	558	484	761	1210	666	383	918	783	820	889	838	837
Endogenous	STAT3	NM_003150.3	435	340	420	595	560	454	1634	1541	1596	1501	1308	1407
Endogenous	STAT5A	NM_003152.2	10	14	11	10	9	6	8	5	12	14	12	12
Endogenous	STAT6	NM_003153.3	370	303	397	557	492	310	296	282	246	289	293	274
Endogenous	STK11	NM_000455.4	119	134	168	162	132	86	265	231	208	276	285	276
Endogenous	STK3	NM_006281.3	847	653	795	1004	1002	620	488	452	441	465	437	416
Endogenous	TALDO1	NM_006755.1	2384	2093	2317	2506	2543	1803	2896	2795	2722	2889	2609	2885
Endogenous	TBK1	NM_013254.2	222	187	250	271	310	249	582	495	514	559	508	538
Endogenous	TBX21	NM_013351.1	8	6	5	6	3	4	4	2	4	1	1	2
Endogenous	TBXAS1	NM_001130966.2	6	6	8	15	6	5	1	1	6	5	12	3
Endogenous	TCL1A	NR_049726.1	6	9	4	7	7	5	8	7	8	8	5	5
Endogenous	TDO2	NM_005651.2	12	19	21	19	10	16	30	21	20	27	32	31
Endogenous	TECR	NR_038104.1	1448	1201	1536	1379	1327	990	1524	1362	1416	1375	1310	1359
Endogenous	TELO2	NM_016111.3	22	36	39	30	32	18	124	125	111	118	108	105
Endogenous	TET2	NM_001127208.2	317	247	329	438	414	278	633	558	532	592	512	510
Endogenous	TF	NM_001063.2	1	1	7	8	3	3	4	4	4	3	3	3
Endogenous	TFAM	NM_003201.1	246	211	234	241	226	182	291	276	290	311	280	286
Endogenous	TFRC	NM_003234.1	2052	1585	2092	1533	1438	1199	1823	1859	1648	1536	1418	1553
Endogenous	TH	NM_000360.3	13	7	8	15	14	11	11	19	10	16	17	11
Endogenous	THBS1	NM_003246.2	3211	2413	3611	2674	2333	1538	1721	2040	1486	1667	1537	1585
Endogenous	THBS2	NM_003247.2	328	259	340	330	287	192	1119	1174	1029	1047	1026	1012
Endogenous	TIGAR	NM_020375.2	16	18	19	19	13	14	35	35	37	41	35	43
Endogenous	TIGIT	NM_173799.2	2	6	8	8	5	2	5	7	6	6	10	3
Endogenous	TIMELESS	NM_003920.2	765	654	812	843	768	503	914	893	860	852	807	854
Endogenous	TK1	NM_003258.1	556	459	524	335	344	313	733	655	626	664	599	665
Endogenous	TK2	NM_004614.3	78	62	97	144	131	64	43	20	25	34	43	42
Endogenous	TKT	NM_001064.2	461	402	541	693	661	414	1736	1658	1585	2014	1933	2125
Endogenous	TLR10	NM_030956.2	6	8	9	9	11	11	9	8	11	11	6	12
Endogenous	TLR2	NM_003264.3	10	9	6	7	13	5	18	23	27	22	19	22
Endogenous	TLR4	NM_138554.2	7	4	14	14	6	7	44	56	49	48	38	53
Endogenous	TLR7	NM_016562.3	6	4	4	7	3	2	7	4	2	12	7	2
Endogenous	TNF	NM_000594.2	4	3	5	2	7	11	6	7	3	3	1	4
Endogenous	TNFRSF17	NM_001192.2	7	9	10	6	5	5	14	10	8	11	7	7
Endogenous	TNFRSF4	NM_003327.3	11	14	13	4	5	8	9	13	9	9	9	7
Endogenous	TP53	NM_000546.2	1164	953	1313	1815	1778	1205	10	8	7	7	2	6
Endogenous	TP63	NM_003722.4	6	5	12	14	9	13	10	4	13	10	11	6
Endogenous	TPH1	NM_004179.1	23	14	18	15	19	12	5	5	6	7	7	4
Endogenous	TPR	NM_003292.2	1075	822	1117	1352	1362	1059	635	571	564	609	516	585
Endogenous	TPSAB1/B2	NM_003294.3	1	7	4	8	8	6	8	4	6	4	6	8
Endogenous	TPX2	NM_012112.4	1373	1035	1319	1587	1386	931	1337	1285	1145	1265	1171	1249
Endogenous	TRAF1	NM_005658.3	24	11	22	17	17	17	18	24	23	21	19	13
Endogenous	TRAF6	NM_145803.2	110	100	158	170	168	101	173	182	167	177	155	195
Endogenous	TRAT1	NM_016388.2	2	1	2	1	4	5	2	6	1	4	5	6
Endogenous	TTPA	NM_000370.3	6	5	5	4	7	7	9	4	5	6	4	10
Endogenous	TTR	NM_000371.3	3	7	11	16	13	10	7	8	4	8	3	5
Endogenous	TXN	NM_003329.2	5128	4225	5595	5595	5394	4121	9065	8105	8924	9481	8272	9019
Endogenous	TXN2	NM_012473.3	734	667	788	947	1005	634	762	725	703	835	747	816
Endogenous	TXNRD1	NM_001093771.1	775	697	849	1078	1004	757	1864	1705	1719	2402	2220	2395
Endogenous	TYMP	NM_001953.3	12	10	18	17	14	13	7	11	11	14	11	10
Endogenous	TYMS	NM_001071.2	2568	2166	2706	2197	1966	1456	1776	1697	1566	1583	1521	1537
Endogenous	UBE2C	NM_007019.2	1601	1232	1488	1879	1940	1568	1718	1605	1760	1771	1651	1761
Endogenous	UBE2T	NM_014176.3	3207	2603	3272	3149	3369	2953	1437	1274	1298	1324	1178	1306
Endogenous	UCK1	NM_031432.3	185	173	190	238	219	152	596	564	501	554	572	558
Endogenous	UCK2	NM_012474.3	2983	2533	3209	3152	3039	2146	1330	1267	1207	1303	1185	1239
Endogenous	UCKL1	NM_001193379.1	592	514	604	733	701	484	1108	1071	997	1112	995	1020
Endogenous	UMPS	NM_000373.2	67	51	79	68	65	35	109	153	108	108	105	109
Endogenous	UPP1	NM_003364.2	44	32	38	33	27	34	378	380	349	478	422	478
Endogenous	UPP2	NM_001135098.1	7	6	3	7	3	3	5	5	3	4	10	4
Endogenous	UQCR10	NM_001003684.1	463	391	474	447	422	294	631	583	606	686	528	661
Endogenous	UQCR11	NM_006830.2	67	66	85	70	67	62	115	119	127	124	101	128
Endogenous	UQCRQ	NM_014402.4	2045	1749	2113	2224	2334	2141	2822	2624	2829	2923	2574	2846
Endogenous	USP8	NM_001128610.1	492	383	481	530	532	317	598	561	566	593	547	586
Endogenous	VEGFA	NM_001025366.1	1537	1330	1939	4169	4101	1762	1852	1759	1552	2381	2333	2437
Endogenous	VHL	NM_000551.2	1224	1083	1330	1696	1502	1019	884	906	793	954	918	918
Endogenous	VPS28	NM_016208.3	1052	1039	1193	1364	1249	785	699	648	670	738	666	694
Endogenous	WASHC4	NM_015275.1	512	435	489	734	725	502	467	471	413	478	415	463
Endogenous	WDR45	NM_007075.3	672	638	733	1326	1182	814	321	314	248	357	343	346
Endogenous	WNT1	NM_005430.2	21	8	18	7	13	7	5	4	1	3	5	4
Endogenous	WNT2	NM_003391.2	9	8	8	3	2	4	5	9	13	11	7	9
Endogenous	WRN	NM_000553.4	107	78	102	153	153	81	80	100	82	99	57	74
Endogenous	XCL1/2	NM_003175.3	240	196	258	408	371	250	7	7	6	7	13	7
Endogenous	XDH	NM_000379.3	9	4	7	15	13	6	13	13	7	4	9	12
Endogenous	XRCC2	NM_005431.1	303	269	337	286	252	232	690	659	658	632	551	589
Endogenous	YWHAZ	NM_003406.2	4492	3506	4548	4866	4912	3782	2720	2578	2500	2928	2586	2717
Endogenous	ZAP70	NM_001079.3	4	4	5	1	4	1	1	4	5	3	5	9
Endogenous	ZNF100	NM_173531.3	9	3	15	9	6	10	8	5	11	5	8	5
Endogenous	ZNF136	NM_003437.2	255	196	238	249	214	177	241	220	222	233	244	240
Endogenous	ZNF253	NM_021047.2	83	59	60	104	83	58	12	11	9	8	7	11
Endogenous	ZNF254	NM_203282.3	81	64	97	133	95	84	174	165	164	177	163	173
Endogenous	ZNF43	NM_003423.2	1194	1316	1174	1084	840	489	2073	1891	1755	1829	1734	1725
Endogenous	ZNF610	NM_001161427.1	28	22	27	50	37	34	32	31	25	43	44	54
Endogenous	ZNF675	NM_138330.2	22	10	23	25	22	19	41	39	43	50	30	44
Endogenous	ZNF682	NM_001077349.1	12	4	9	10	3	8	129	131	136	144	129	130
Endogenous	ZNF708	NM_021269.2	77	61	80	105	80	62	169	195	147	183	155	169
Endogenous	ZNF85	NM_001256171.1	26	14	24	24	19	13	3	10	10	8	11	7
Endogenous	ZNF91	NM_003430.2	58	42	45	71	63	47	156	144	147	152	135	137
Endogenous	ZNF93	NM_031218.3	71	57	71	63	65	45	49	45	33	55	29	33
Housekeeping	ABCF1	NM_001090.2	1338	1087	1594	1503	1335	923	1691	1632	1524	1650	1584	1670
Housekeeping	AGK	NM_018238.3	234	204	225	325	267	212	431	429	401	439	402	462
Housekeeping	COG7	NM_153603.3	197	188	216	354	292	228	203	174	177	207	176	194
Housekeeping	DHX16	NM_001164239.1	231	186	280	302	258	158	354	337	302	345	325	352
Housekeeping	DNAJC14	NM_032364.5	113	110	114	162	157	122	54	55	55	63	51	68
Housekeeping	EDC3	NM_001142443.1	769	688	863	1020	944	582	219	213	194	227	212	215
Housekeeping	FCF1	NM_015962.4	731	544	746	825	707	452	701	745	652	742	655	683
Housekeeping	G6PD	NM_000402.4	174	145	178	216	226	168	316	295	275	340	338	361
Housekeeping	MRPS5	NM_031902.3	1214	1065	1394	1939	2051	1262	910	944	804	969	857	896
Housekeeping	NRDE2	NM_017970.3	43	65	63	71	79	57	31	25	24	28	21	28
Housekeeping	OAZ1	NM_004152.2	2657	2381	2912	3206	3071	2235	5955	5611	5559	6714	5894	6339
Housekeeping	POLR2A	NM_000937.2	2935	2163	3210	3213	2867	2028	1699	1553	1470	1494	1426	1436
Housekeeping	SAP130	NM_024545.3	703	523	782	902	814	514	624	637	577	627	590	577
Housekeeping	SDHA	NM_004168.3	428	355	458	530	464	327	1144	1295	1140	1223	1162	1191
Housekeeping	STK11IP	NM_052902.2	26	26	28	38	40	23	53	54	50	50	62	58
Housekeeping	TBC1D10B	NM_015527.3	135	87	133	141	148	81	201	200	179	249	208	219
Housekeeping	TBP	NM_001172085.1	285	227	282	381	412	253	617	572	519	632	549	584
Housekeeping	TLK2	XM_011524223.1	636	505	711	908	930	626	1060	1028	960	1143	1007	1071
Housekeeping	UBB	NM_018955.3	26531	21422	25885	23410	25221	18521	15192	13719	14049	15903	13689	14843
Housekeeping	USP39	NM_001256725.1	1151	919	1165	1218	1247	797	1347	1256	1329	1351	1272	1379
